# Supplementary material for: Transcriptional profile changes after treatment of ischemia reperfusion injury-induced kidney fibrosis with 18β-glycyrrhetinic acid
Source: Ren Fail. 2022 Jun 14;44(1):660–71. doi: 10.1080/0886022X.2022.2061998 (PMC9225714; doi:10.1080/0886022X.2022.2061998)
Supplement: Supplemental Material [file IRNF_A_2061998_SM4936.xls]

## Sheet: sheet1
	logFC	AveExpr	t	P.Value	adj.P.Val	B	change
Dmgdh	2.22402	6.1544	32.8537	5.62e-10	6.25e-06	13.5577	UP
Cyp2d9	3.03723	5.58646	30.2346	1.1e-09	6.25e-06	12.8256	UP
Fn1	-2.65251	7.37395	-28.2349	1.92e-09	6.25e-06	12.5001	DOWN
Col3a1	-3.30585	8.45387	-28.1756	1.95e-09	6.25e-06	12.4841	DOWN
Lyz1	-2.83565	4.9345	-28.7995	1.64e-09	6.25e-06	12.1782	DOWN
Apoe	-3.09247	9.75497	-26.2209	3.5e-09	6.26e-06	11.9325	DOWN
Slc22a13	2.80986	5.62254	25.9242	3.83e-09	6.26e-06	11.7763	UP
Trf	-2.05179	5.64013	-25.7646	4.03e-09	6.26e-06	11.7254	DOWN
Mmp14	-2.70592	6.40428	-25.3924	4.53e-09	6.26e-06	11.6641	DOWN
Col1a1	-3.40949	8.31554	-25.1681	4.87e-09	6.26e-06	11.632	DOWN
Mrc1	-2.92045	4.80769	-26.1683	3.55e-09	6.26e-06	11.5129	DOWN
Fcgr3	-2.47675	4.8153	-25.7275	4.08e-09	6.26e-06	11.4767	DOWN
Col15a1	-2.8544	7.47625	-24.1652	6.77e-09	7.16e-06	11.3189	DOWN
Cp	-2.54509	7.77535	-23.5421	8.36e-09	7.16e-06	11.12	DOWN
Cdh11	-2.00481	6.50504	-23.4144	8.73e-09	7.16e-06	11.0682	DOWN
Ccdc80	-3.28412	5.42422	-23.5473	8.34e-09	7.16e-06	10.9398	DOWN
Cyp2a4	2.85365	7.10345	22.874	1.05e-08	7.24e-06	10.8938	UP
Vim	-2.00555	7.01321	-22.7362	1.11e-08	7.24e-06	10.8453	DOWN
Acy1	2.18563	6.33853	22.5442	1.18e-08	7.24e-06	10.7759	UP
Bmp1	-2.28176	5.18272	-22.0835	1.4e-08	7.28e-06	10.5185	DOWN
Col1a2	-2.90144	8.3849	-21.7547	1.58e-08	7.28e-06	10.4959	DOWN
C1qtnf3	2.33574	5.59554	21.6893	1.62e-08	7.28e-06	10.4525	UP
Nlgn2	-2.33019	5.2812	-21.8362	1.53e-08	7.28e-06	10.4464	DOWN
Laptm5	-2.55756	6.87438	-21.467	1.76e-08	7.48e-06	10.3876	DOWN
Adamts2	-2.1439	4.92442	-21.7254	1.6e-08	7.28e-06	10.3675	DOWN
Lyz2	-3.13993	8.16514	-21.2665	1.9e-08	7.48e-06	10.3147	DOWN
H2-Ab1	-3.06373	8.93717	-21.2396	1.92e-08	7.48e-06	10.3045	DOWN
Tubb5	-2.09754	7.35457	-21.144	1.99e-08	7.48e-06	10.2687	DOWN
C1qtnf5	-2.61242	4.65981	-21.5881	1.68e-08	7.37e-06	10.2277	DOWN
Flna	-2.07342	8.0895	-20.9432	2.14e-08	7.48e-06	10.192	DOWN
Fbn1	-2.04494	5.51224	-20.8654	2.21e-08	7.56e-06	10.1364	DOWN
F13b	2.00214	5.64235	20.6388	2.41e-08	8.09e-06	10.0704	UP
Pltp	-2.22907	5.51576	-20.4315	2.62e-08	8.43e-06	9.97027	DOWN
Gm4737	2.0222	6.20452	20.3024	2.75e-08	8.43e-06	9.94346	UP
Cygb	-2.42544	5.4015	-20.2725	2.79e-08	8.43e-06	9.89642	DOWN
C3	-3.76524	8.31414	-20.0656	3.02e-08	8.62e-06	9.84929	DOWN
C1qc	-2.75338	6.55492	-19.8659	3.28e-08	8.96e-06	9.76962	DOWN
Sparc	-2.29893	8.65001	-19.8485	3.3e-08	8.96e-06	9.75924	DOWN
Col5a1	-2.14022	5.68286	-19.5101	3.79e-08	9.67e-06	9.6204	DOWN
Gxylt2	-3.04188	3.58749	-21.0053	2.09e-08	7.48e-06	9.58234	DOWN
Akr1d1	2.73009	4.44269	19.6445	3.59e-08	9.43e-06	9.57545	UP
Arl4c	-2.00041	5.48603	-19.4018	3.96e-08	9.82e-06	9.57295	DOWN
Lilrb4a	-2.33092	4.63917	-19.4566	3.87e-08	9.74e-06	9.50573	DOWN
H2-Eb1	-2.87833	8.23871	-19.1572	4.39e-08	1.04e-05	9.47253	DOWN
Cmtm3	-2.30208	5.4987	-19.1412	4.42e-08	1.04e-05	9.46332	DOWN
Mep1b	2.33654	6.7181	19.0905	4.51e-08	1.04e-05	9.44363	UP
Slc7a13	2.25789	8.45588	18.9598	4.77e-08	1.06e-05	9.38406	UP
Cyp7b1	3.60772	5.38389	18.8592	4.97e-08	1.08e-05	9.33381	UP
H2-Aa	-3.00771	8.7945	-18.6848	5.36e-08	1.12e-05	9.27037	DOWN
Kyat3	2.13543	4.83447	18.6844	5.36e-08	1.12e-05	9.26445	UP
Arhgap45	-2.08254	5.15663	-18.613	5.53e-08	1.12e-05	9.2353	DOWN
Itgb2	-2.21185	4.6973	-18.2164	6.57e-08	1.14e-05	9.03214	DOWN
Hpd	3.65298	3.91698	18.709	5.3e-08	1.12e-05	9.028	UP
Mpv17l	2.13143	8.09089	18.1278	6.83e-08	1.14e-05	9.014	UP
Mmp2	-3.07248	5.29351	-18.0135	7.18e-08	1.15e-05	8.96571	DOWN
Ccl9	-2.97655	4.4548	-18.0541	7.05e-08	1.15e-05	8.88657	DOWN
Dock10	-2.44041	5.11613	-17.7756	7.99e-08	1.18e-05	8.87019	DOWN
C8a	4.83027	2.67634	21.853	1.52e-08	7.28e-06	8.85272	UP
Scube1	-2.72522	4.41581	-17.8666	7.67e-08	1.18e-05	8.82337	DOWN
Aoc1	-3.48311	6.69297	-17.5644	8.79e-08	1.26e-05	8.78398	DOWN
Dpysl3	-2.5085	5.73999	-17.4034	9.46e-08	1.32e-05	8.7153	DOWN
C1s1	-2.17984	6.14374	-17.3009	9.91e-08	1.34e-05	8.65811	DOWN
Mettl7a2	4.37071	5.64434	17.1843	1.05e-07	1.38e-05	8.60966	UP
Serpinf1	-2.6101	3.17422	-18.1515	6.76e-08	1.14e-05	8.57609	DOWN
Serpine2	-2.47063	6.12819	-17.0704	1.1e-07	1.43e-05	8.55316	DOWN
Mpeg1	-2.96316	6.85061	-17.0895	1.09e-07	1.43e-05	8.55233	DOWN
Slc14a2	2.24845	6.18627	17.0129	1.13e-07	1.46e-05	8.51025	UP
Lhfp	-2.3279	6.10971	-16.9717	1.16e-07	1.46e-05	8.50483	DOWN
C1qb	-2.72189	6.78026	-16.9211	1.18e-07	1.48e-05	8.46948	DOWN
Cfp	-2.14118	3.9195	-16.7088	1.31e-07	1.52e-05	8.29411	DOWN
Cldn1	-2.13634	6.06626	-16.5358	1.42e-07	1.59e-05	8.29173	DOWN
Lsp1	-2.08488	5.26408	-16.4542	1.48e-07	1.6e-05	8.27096	DOWN
C1qa	-2.95072	7.0531	-16.4707	1.47e-07	1.6e-05	8.24575	DOWN
Fblim1	-2.40591	5.77236	-16.3017	1.59e-07	1.66e-05	8.18922	DOWN
Mmp12	-4.51256	3.33656	-17.9723	7.31e-08	1.15e-05	8.18856	DOWN
Ccl6	-3.0586	4.50304	-16.378	1.53e-07	1.62e-05	8.17791	DOWN
Rbp1	-2.20946	4.66563	-16.2303	1.65e-07	1.71e-05	8.1521	DOWN
Nckap1l	-2.46016	4.77689	-16.1628	1.7e-07	1.73e-05	8.12046	DOWN
Tyrobp	-2.42606	4.73487	-16.1323	1.73e-07	1.73e-05	8.10467	DOWN
Smoc2	-2.43621	6.49746	-16.134	1.73e-07	1.73e-05	8.0816	DOWN
Marcksl1	-2.1332	6.07134	-16.0617	1.79e-07	1.75e-05	8.05403	DOWN
Fcrls	-3.96017	3.12985	-17.446	9.27e-08	1.32e-05	8.04553	DOWN
Ctss	-3.42499	6.63095	-15.9609	1.88e-07	1.82e-05	8.00789	DOWN
Ltbp2	-4.13191	3.47744	-16.8545	1.22e-07	1.49e-05	7.97216	DOWN
Adgrg2	-2.8271	2.55408	-17.2874	9.98e-08	1.34e-05	7.92481	DOWN
Itgax	-2.93436	4.06163	-15.8913	1.95e-07	1.86e-05	7.90284	DOWN
Cfh	-2.21203	8.73339	-15.6714	2.18e-07	1.99e-05	7.81787	DOWN
Ncam1	-2.07167	4.09845	-15.5182	2.36e-07	2.04e-05	7.77619	DOWN
Corin	3.66333	1.89251	18.1115	6.88e-08	1.14e-05	7.70362	UP
Vcam1	-3.64481	7.10513	-15.3693	2.54e-07	2.05e-05	7.68776	DOWN
Car9	2.49474	3.10457	15.6135	2.24e-07	2.02e-05	7.67494	UP
C1qtnf6	-2.31178	4.15354	-15.3141	2.62e-07	2.05e-05	7.67352	DOWN
Pik3cd	-2.07765	4.37318	-15.2606	2.69e-07	2.07e-05	7.6676	DOWN
Methig1	4.35108	4.0688	15.4314	2.46e-07	2.05e-05	7.65389	UP
Rasal3	-2.19729	3.25814	-15.53	2.34e-07	2.04e-05	7.63122	DOWN
Tgfbi	-2.31133	5.7213	-15.2152	2.75e-07	2.07e-05	7.63079	DOWN
Dpys	2.36068	3.47065	15.3042	2.63e-07	2.05e-05	7.61877	UP
Tnfrsf1b	-2.08787	4.92547	-15.1456	2.86e-07	2.08e-05	7.61698	DOWN
Clcf1	-2.15855	4.33738	-15.1326	2.88e-07	2.08e-05	7.59994	DOWN
H2-DMa	-2.28494	5.61935	-15.1327	2.88e-07	2.08e-05	7.59074	DOWN
Lox	-2.13593	5.14811	-15.0991	2.93e-07	2.09e-05	7.58843	DOWN
A4gnt	2.78378	3.45303	15.2026	2.77e-07	2.08e-05	7.54654	UP
Tuba1a	-2.05624	6.86059	-15.1203	2.89e-07	2.08e-05	7.52824	DOWN
Etnppl	2.25862	2.89292	15.3789	2.53e-07	2.05e-05	7.5279	UP
Cd74	-3.01505	10.2988	-15.074	2.97e-07	2.11e-05	7.52258	DOWN
Scn7a	-2.08206	3.83786	-15.0416	3.02e-07	2.11e-05	7.51636	DOWN
Cd44	-3.21687	5.27676	-14.9444	3.18e-07	2.15e-05	7.5126	DOWN
Mfap5	-4.46862	2.76952	-16.9178	1.19e-07	1.48e-05	7.50676	DOWN
Cxcl16	-2.18188	6.39452	-15.0127	3.06e-07	2.13e-05	7.48688	DOWN
Tmsb10	-2.62196	8.00969	-15.0449	3.01e-07	2.11e-05	7.47961	DOWN
Azgp1	3.01968	3.84591	14.8936	3.26e-07	2.17e-05	7.44269	UP
Nfkbiz	-2.02914	5.48431	-14.8512	3.34e-07	2.19e-05	7.43954	DOWN
Adcy7	-2.28166	4.69396	-14.7178	3.58e-07	2.29e-05	7.39275	DOWN
Gpr153	-2.27436	4.24002	-14.7413	3.54e-07	2.28e-05	7.3925	DOWN
Clec2h	2.25207	3.92568	14.6999	3.62e-07	2.29e-05	7.37085	UP
Osmr	-2.44053	5.70679	-14.7173	3.58e-07	2.29e-05	7.36398	DOWN
Kcnt1	4.17217	2.98585	15.3432	2.58e-07	2.05e-05	7.33556	UP
Cd14	-2.56409	4.87001	-14.5917	3.84e-07	2.33e-05	7.32521	DOWN
Pik3r5	-2.35638	3.15766	-14.8962	3.26e-07	2.17e-05	7.30515	DOWN
Stra6	-3.45995	5.19728	-14.376	4.32e-07	2.46e-05	7.20863	DOWN
Cd68	-2.23253	4.61809	-14.2675	4.58e-07	2.49e-05	7.14935	DOWN
Igsf10	-2.16256	3.23878	-14.4623	4.12e-07	2.41e-05	7.13302	DOWN
Csf3r	-2.21377	3.66198	-14.3223	4.44e-07	2.46e-05	7.12869	DOWN
Acsm3	2.77401	7.52602	14.3637	4.34e-07	2.46e-05	7.08697	UP
Ptafr	-2.4407	2.41216	-14.9301	3.2e-07	2.16e-05	7.05233	DOWN
Mfap2	-2.37512	4.05737	-14.0386	5.2e-07	2.62e-05	7.00901	DOWN
Adamts1	-2.04977	6.71958	-14.1838	4.8e-07	2.54e-05	7.00087	DOWN
Casp12	-2.37906	2.95108	-14.3142	4.46e-07	2.46e-05	6.97675	DOWN
Ncf1	-2.36049	3.81923	-14.0025	5.31e-07	2.65e-05	6.97253	DOWN
Ciita	-2.27803	4.41287	-13.8994	5.63e-07	2.71e-05	6.9449	DOWN
Serpina3n	-3.51537	2.84832	-14.6312	3.75e-07	2.32e-05	6.94258	DOWN
Slc25a24	-2.06094	4.95015	-13.912	5.59e-07	2.71e-05	6.93943	DOWN
Clec7a	-2.80566	3.98726	-13.9368	5.51e-07	2.71e-05	6.93658	DOWN
Slc7a2	-2.88787	4.24661	-13.8891	5.66e-07	2.71e-05	6.92677	DOWN
Akr1c14	2.73266	5.99376	13.9981	5.32e-07	2.65e-05	6.92005	UP
Top2a	-2.2812	3.39933	-13.9546	5.46e-07	2.7e-05	6.89983	DOWN
Gnmt	2.74472	3.26604	13.9331	5.52e-07	2.71e-05	6.88985	UP
Dcdc2a	-2.17534	6.10711	-13.9371	5.51e-07	2.71e-05	6.88682	DOWN
Serpina10	-3.45259	4.71846	-13.726	6.21e-07	2.77e-05	6.84479	DOWN
Itgam	-2.68299	4.26464	-13.688	6.35e-07	2.8e-05	6.82037	DOWN
Coro1a	-2.25154	5.24192	-13.7148	6.25e-07	2.77e-05	6.8134	DOWN
Ido2	2.93214	3.13985	13.7846	6.01e-07	2.73e-05	6.78222	UP
Cd4	-2.48983	3.21668	-13.7833	6.01e-07	2.73e-05	6.76725	DOWN
Aadat	2.43706	7.34213	13.8148	5.91e-07	2.73e-05	6.75875	UP
Axl	-2.14119	6.84536	-13.7544	6.11e-07	2.74e-05	6.74294	DOWN
Cd276	-2.63172	3.10454	-13.736	6.18e-07	2.76e-05	6.70961	DOWN
Ceacam2	6.1726	3.61249	14.0913	5.05e-07	2.59e-05	6.68949	UP
Vstm4	-2.027	4.77931	-13.3653	7.66e-07	3.13e-05	6.62608	DOWN
Basp1	-2.63033	4.18154	-13.3457	7.75e-07	3.13e-05	6.6246	DOWN
AB124611	-2.18967	2.70453	-13.6668	6.43e-07	2.82e-05	6.61292	DOWN
Tnfsf13b	-2.31887	3.15009	-13.4633	7.23e-07	3.02e-05	6.59993	DOWN
Mgp	-3.33832	7.9778	-13.4851	7.14e-07	3.01e-05	6.57855	DOWN
Ptprc	-2.38895	5.57852	-13.3369	7.79e-07	3.14e-05	6.56793	DOWN
Pirb	-2.29727	4.42262	-13.2395	8.25e-07	3.23e-05	6.56545	DOWN
Dock2	-2.27817	4.05387	-13.2363	8.27e-07	3.23e-05	6.56184	DOWN
Socs3	-2.74725	4.85787	-13.2071	8.41e-07	3.25e-05	6.5403	DOWN
Ctsk	-2.00374	3.95788	-13.1836	8.53e-07	3.27e-05	6.53132	DOWN
Apoa4	3.8271	2.85264	13.5444	6.9e-07	2.93e-05	6.52375	UP
Unc93b1	-2.27898	6.36282	-13.3466	7.75e-07	3.13e-05	6.51712	DOWN
Rgs10	-2.19412	3.52113	-13.153	8.69e-07	3.3e-05	6.48588	DOWN
Bgn	-2.0779	9.29082	-13.2654	8.13e-07	3.21e-05	6.43732	DOWN
Slc22a26	3.38056	3.32426	13.0578	9.2e-07	3.4e-05	6.39907	UP
Tmsb4x	-2.04583	8.78725	-13.2147	8.38e-07	3.25e-05	6.39639	DOWN
Gchfr	2.21704	3.51921	12.8462	1.05e-06	3.69e-05	6.32615	UP
Nxph4	2.38924	2.89547	12.9516	9.81e-07	3.54e-05	6.32102	UP
Serping1	-2.007	8.38643	-13.0875	9.04e-07	3.39e-05	6.31081	DOWN
P2rx7	-2.1757	3.74361	-12.7758	1.09e-06	3.78e-05	6.28291	DOWN
Ccr2	-3.00587	4.79028	-12.7527	1.11e-06	3.8e-05	6.26986	DOWN
P2ry6	-2.01845	3.98552	-12.7377	1.12e-06	3.82e-05	6.26676	DOWN
Uroc1	3.04385	4.88625	12.7292	1.12e-06	3.83e-05	6.23208	UP
Inhbb	-2.04045	3.21051	-12.747	1.11e-06	3.81e-05	6.22845	DOWN
Chrdl1	3.66032	1.58975	14.1358	4.93e-07	2.59e-05	6.2242	UP
Aldh1a2	-3.17518	4.56344	-12.6584	1.17e-06	3.93e-05	6.21806	DOWN
Ctxn1	-2.0891	4.17613	-12.634	1.19e-06	3.94e-05	6.20224	DOWN
Phospho1	2.14246	2.43585	12.8265	1.06e-06	3.72e-05	6.17428	UP
Sulf1	-2.33719	3.31704	-12.6066	1.21e-06	3.96e-05	6.14845	DOWN
Thy1	-3.40883	5.04941	-12.5451	1.26e-06	4.01e-05	6.1375	DOWN
Adgre1	-2.3501	4.75027	-12.5585	1.25e-06	4.01e-05	6.13749	DOWN
Anxa3	-2.0286	5.08676	-12.5898	1.22e-06	3.98e-05	6.12518	DOWN
Apob	2.73149	6.06509	12.689	1.15e-06	3.89e-05	6.10303	UP
H2-DMb1	-2.04007	5.81081	-12.6439	1.18e-06	3.94e-05	6.09943	DOWN
Cpe	-2.25915	6.13493	-12.632	1.19e-06	3.94e-05	6.07493	DOWN
Plbd1	-2.03582	4.99031	-12.457	1.33e-06	4.15e-05	6.04733	DOWN
Slc22a19	3.3368	5.36564	12.4698	1.32e-06	4.14e-05	6.03839	UP
Slc6a12	3.46918	1.42205	13.7091	6.28e-07	2.77e-05	5.99303	UP
Slco4c1	3.55438	2.23768	12.6869	1.15e-06	3.89e-05	5.9294	UP
Ptpn22	-2.0422	3.67301	-12.1823	1.58e-06	4.63e-05	5.92082	DOWN
Pld4	-2.36333	5.12985	-12.2092	1.56e-06	4.59e-05	5.88472	DOWN
Fyb	-2.27123	5.06325	-12.1696	1.6e-06	4.65e-05	5.86072	DOWN
Fam107a	2.60505	6.147	12.3049	1.46e-06	4.43e-05	5.83878	UP
Akr1c18	5.10095	1.53415	14.2138	4.72e-07	2.52e-05	5.82043	UP
Cd300c2	-2.39987	2.91302	-12.1356	1.63e-06	4.73e-05	5.81861	DOWN
Dnajc6	2.14543	3.47297	11.9555	1.83e-06	4.99e-05	5.77792	UP
Dennd2a	-2.02814	3.69523	-11.9116	1.88e-06	5.1e-05	5.74976	DOWN
Serpina1d	4.40534	6.42481	12.0725	1.7e-06	4.81e-05	5.73044	UP
Ank2	2.01342	3.24772	11.8316	1.99e-06	5.28e-05	5.69477	UP
Klf6	-2.20247	6.96443	-12.1009	1.67e-06	4.77e-05	5.6734	DOWN
Pvalb	4.33936	2.41672	12.2585	1.51e-06	4.5e-05	5.6713	UP
Lgi2	-4.26605	2.87276	-12.1022	1.67e-06	4.77e-05	5.62248	DOWN
Syk	-2.06029	3.99087	-11.7202	2.14e-06	5.52e-05	5.62126	DOWN
Was	-2.08818	2.97843	-11.769	2.07e-06	5.44e-05	5.61989	DOWN
Itih2	3.8188	2.03012	12.2622	1.5e-06	4.5e-05	5.60197	UP
Cybb	-2.13623	5.29358	-11.8237	2e-06	5.28e-05	5.60042	DOWN
Kif1a	-2.74243	2.18301	-11.9858	1.8e-06	4.95e-05	5.53605	DOWN
Vav1	-2.25443	3.34892	-11.5884	2.33e-06	5.82e-05	5.5303	DOWN
Cd48	-2.39153	3.18467	-11.5717	2.36e-06	5.86e-05	5.50621	DOWN
Selplg	-2.10258	4.65659	-11.6003	2.32e-06	5.8e-05	5.50314	DOWN
Casp4	-2.39094	3.4331	-11.5209	2.44e-06	5.95e-05	5.48821	DOWN
Postn	-2.71218	3.55939	-11.498	2.48e-06	6.01e-05	5.47351	DOWN
Rac2	-2.21516	5.25427	-11.5732	2.36e-06	5.86e-05	5.4335	DOWN
Marcks	-2.16651	6.57493	-11.658	2.23e-06	5.65e-05	5.37919	DOWN
Runx1	-2.52928	3.96705	-11.3027	2.83e-06	6.44e-05	5.34551	DOWN
Car5a	3.32625	1.36151	12.1895	1.57e-06	4.63e-05	5.33606	UP
Cyth4	-2.07312	4.90364	-11.3603	2.72e-06	6.3e-05	5.31194	DOWN
Alb	3.32985	0.896029	12.7607	1.1e-06	3.8e-05	5.30692	UP
Adam12	-2.35697	4.716	-11.3073	2.82e-06	6.43e-05	5.30201	DOWN
Pde6a	2.65556	1.78679	11.5922	2.33e-06	5.82e-05	5.29051	UP
Havcr1	-4.14205	6.95551	-11.4403	2.58e-06	6.13e-05	5.27642	DOWN
Clec4n	-3.55495	1.1678	-12.8538	1.04e-06	3.69e-05	5.2635	DOWN
Ren1	2.11968	5.56886	11.4127	2.63e-06	6.18e-05	5.24739	UP
Kcng1	4.76413	0.683382	14.0901	5.06e-07	2.59e-05	5.20916	UP
Arhgap36	-2.26807	2.09935	-11.3535	2.73e-06	6.31e-05	5.20143	DOWN
Cd53	-2.35544	4.47275	-11.0628	3.34e-06	7.01e-05	5.14734	DOWN
Rab7b	-2.03057	3.25962	-10.9899	3.52e-06	7.22e-05	5.13269	DOWN
Sting1	-2.05481	4.46332	-11.0526	3.37e-06	7.03e-05	5.1314	DOWN
Sec14l3	4.02372	2.13283	11.3614	2.72e-06	6.3e-05	5.13048	UP
Mettl7a3	2.83571	2.66189	11.0372	3.4e-06	7.08e-05	5.12658	UP
Lbh	-2.15935	6.94434	-11.3046	2.83e-06	6.44e-05	5.10691	DOWN
Lcn2	-3.15701	6.51411	-11.1462	3.15e-06	6.8e-05	5.05004	DOWN
Trem2	-3.31024	2.23776	-11.1323	3.18e-06	6.83e-05	5.01031	DOWN
Pcsk6	3.24629	4.66319	10.8468	3.89e-06	7.64e-05	4.97414	UP
Cpxm1	-2.62913	4.84372	-10.8316	3.93e-06	7.67e-05	4.95727	DOWN
Apobec2	2.72811	1.37849	11.26	2.92e-06	6.53e-05	4.95552	UP
Col12a1	-2.75898	5.53257	-10.9128	3.71e-06	7.47e-05	4.95184	DOWN
Gpnmb	-3.85482	2.61925	-10.9571	3.6e-06	7.31e-05	4.94787	DOWN
Nccrp1	3.62464	5.17989	10.8094	3.99e-06	7.75e-05	4.91112	UP
Pdlim4	-2.12518	3.15143	-10.6741	4.4e-06	8.28e-05	4.91105	DOWN
Spp1	-3.05925	12.1082	-10.91	3.72e-06	7.47e-05	4.9047	DOWN
Tlr2	-2.18598	3.90393	-10.6732	4.4e-06	8.28e-05	4.89852	DOWN
Slc2a12	2.06781	2.60312	10.6674	4.42e-06	8.29e-05	4.89147	UP
Fcer1g	-2.71352	5.80959	-10.8731	3.82e-06	7.56e-05	4.88973	DOWN
Mgl2	-2.87493	3.92216	-10.6254	4.56e-06	8.42e-05	4.87447	DOWN
Il27ra	-2.35796	2.09717	-10.8155	3.98e-06	7.74e-05	4.86928	DOWN
Cd52	-2.38896	5.34014	-10.7965	4.03e-06	7.82e-05	4.86746	DOWN
Ly86	-2.82173	4.34189	-10.6365	4.52e-06	8.38e-05	4.86058	DOWN
Arhgap30	-2.09716	4.02761	-10.5747	4.73e-06	8.61e-05	4.81675	DOWN
Myo1f	-2.28099	3.79845	-10.5103	4.96e-06	8.85e-05	4.78637	DOWN
Mki67	-2.31825	4.00611	-10.4904	5.03e-06	8.94e-05	4.76105	DOWN
Myo1g	-2.01704	3.22548	-10.4191	5.3e-06	9.19e-05	4.73135	DOWN
Ankrd6	-2.14354	3.92096	-10.4426	5.21e-06	9.09e-05	4.7266	DOWN
Aldoc	2.07072	4.19805	10.4778	5.07e-06	8.99e-05	4.70341	UP
Gucy1a1	-2.15679	5.76601	-10.592	4.67e-06	8.55e-05	4.65192	DOWN
Iglon5	-2.3935	1.69576	-10.6335	4.53e-06	8.39e-05	4.64864	DOWN
Smpdl3b	-2.04493	2.61536	-10.2576	5.97e-06	9.95e-05	4.59199	DOWN
Gpc3	-2.30807	5.70164	-10.4885	5.04e-06	8.94e-05	4.58577	DOWN
Fbln1	-2.03926	5.25644	-10.3953	5.39e-06	9.27e-05	4.55213	DOWN
Ccl8	-4.32271	1.6403	-11.0013	3.49e-06	7.18e-05	4.53906	DOWN
Il10ra	-2.28372	4.21157	-10.2086	6.19e-06	0.000101162	4.5314	DOWN
Slc38a3	2.26001	5.96857	10.4677	5.11e-06	8.99e-05	4.50334	UP
Dusp9	2.77942	2.48706	10.1097	6.67e-06	0.000106041	4.48068	UP
Cpb2	2.30294	1.33851	10.3923	5.4e-06	9.27e-05	4.47625	UP
Serpina3g	-3.21165	4.19324	-10.0464	7e-06	0.00010883	4.43626	DOWN
Mcoln2	2.26462	1.49665	10.2063	6.2e-06	0.000101162	4.40543	UP
Egr1	-2.01788	5.91244	-10.2657	5.93e-06	9.9e-05	4.37342	DOWN
Ltb	-2.71472	2.32434	-10.0061	7.22e-06	0.000110858	4.35894	DOWN
Snx20	-2.17597	2.2378	-9.92915	7.65e-06	0.000114792	4.31782	DOWN
Dnase1	2.2665	7.50059	10.2671	5.93e-06	9.9e-05	4.28036	UP
Mpped1	5.38159	0.922157	11.3402	2.76e-06	6.34e-05	4.2598	UP
H2-K1	-2.02358	9.38734	-10.202	6.22e-06	0.000101162	4.25776	DOWN
Msr1	-2.83352	1.90874	-9.98236	7.35e-06	0.000111434	4.25537	DOWN
Thbs2	-2.43018	4.41605	-9.86252	8.06e-06	0.000118501	4.24567	DOWN
Atp7b	2.31568	1.53206	9.95026	7.53e-06	0.000113648	4.24373	UP
Rps23rg1	2.54738	1.26617	10.0351	7.06e-06	0.00010923	4.2138	UP
Clec12a	-2.828	3.43494	-9.71698	9.02e-06	0.000128402	4.20681	DOWN
Mfap4	-2.80402	3.47716	-9.64674	9.53e-06	0.00013236	4.15088	DOWN
Akr1b8	-2.31159	4.23449	-9.71509	9.03e-06	0.000128485	4.14029	DOWN
Rnf24	3.16896	5.66846	9.91018	7.77e-06	0.00011562	4.12475	UP
Wfdc17	-2.11588	2.15716	-9.66552	9.39e-06	0.000131106	4.12184	DOWN
Lrat	2.12728	1.54354	9.73052	8.92e-06	0.000127642	4.10619	UP
Gimap3	-2.12273	4.05995	-9.65198	9.49e-06	0.000131991	4.09948	DOWN
Spi1	-2.17594	4.36993	-9.66627	9.38e-06	0.000131106	4.08076	DOWN
Mybpc2	-2.81453	1.44071	-9.91178	7.76e-06	0.00011562	4.07919	DOWN
Il1rl1	-2.69	1.5554	-9.82586	8.29e-06	0.000121005	4.07209	DOWN
Ssc5d	-2.0086	3.00088	-9.53515	1.04e-05	0.000139347	4.06763	DOWN
Ccnb2	-2.05428	1.69091	-9.69005	9.21e-06	0.000130063	4.06601	DOWN
Hsd17b14	2.60642	2.69271	9.52839	1.05e-05	0.000139878	4.06209	UP
Il21r	-2.06697	2.79917	-9.51263	1.06e-05	0.000140212	4.04999	DOWN
Scara3	-2.33102	2.29311	-9.54324	1.03e-05	0.000138781	4.04053	DOWN
Prlr	2.95222	5.57857	9.80831	8.4e-06	0.000122035	4.04028	UP
Gfra1	2.30265	2.25804	9.50665	1.06e-05	0.000140264	4.03108	UP
Ikzf1	-2.12656	3.50883	-9.51072	1.06e-05	0.000140212	4.03005	DOWN
Inhba	-3.17065	1.90216	-9.67872	9.29e-06	0.000130457	4.02129	DOWN
Pex5l	2.12479	1.2559	9.6999	9.14e-06	0.000129597	4.02049	UP
Fa2h	2.71081	3.8062	9.52444	1.05e-05	0.00013988	4.00946	UP
Lrrc66	3.23556	3.62382	9.43948	1.12e-05	0.00014516	3.96987	UP
Rdh16f2	2.08557	5.71501	9.74225	8.84e-06	0.000126898	3.9316	UP
Ccl2	-3.10422	3.30113	-9.34879	1.21e-05	0.000152676	3.92158	DOWN
Smlr1	2.0029	2.65398	9.31909	1.24e-05	0.000155695	3.89832	UP
Fancd2os	2.50718	1.74343	9.40198	1.16e-05	0.000148137	3.89384	UP
Psd4	-2.10379	3.12773	-9.28577	1.27e-05	0.000158558	3.86675	DOWN
Adam8	-2.44867	3.24103	-9.23734	1.32e-05	0.000162793	3.82748	DOWN
Fbn2	-3.89224	1.05803	-9.99394	7.28e-06	0.000111434	3.81727	DOWN
Flnc	-2.86851	2.22814	-9.26802	1.29e-05	0.00016007	3.80878	DOWN
Clcnka	2.18976	6.58271	9.66327	9.41e-06	0.000131185	3.80332	UP
D17H6S56E-5	-2.28291	6.81995	-9.62082	9.73e-06	0.000134323	3.78445	DOWN
Gpx7	-2.08739	2.50236	-9.17911	1.39e-05	0.000168187	3.78205	DOWN
Apoc3	2.91284	2.45723	9.17307	1.39e-05	0.000168783	3.77646	UP
H2-DMb2	-3.04716	4.09325	-9.21361	1.35e-05	0.000164789	3.76902	DOWN
Dpep2	-2.20311	1.21462	-9.41103	1.15e-05	0.000147223	3.74692	DOWN
Nqo1	2.04088	5.50477	9.49851	1.07e-05	0.000140819	3.74602	UP
Hsbp1l1	2.25713	2.12578	9.11126	1.47e-05	0.000174375	3.71982	UP
Cpxm2	-3.75164	2.31027	-9.1596	1.41e-05	0.000169459	3.69109	DOWN
Cd3g	-2.20862	2.7245	-9.00382	1.6e-05	0.000185333	3.64515	DOWN
Hpgds	-2.15766	2.65627	-8.94965	1.68e-05	0.000190687	3.60081	DOWN
Cyp2d12	2.20449	4.71553	9.11983	1.46e-05	0.000173629	3.53166	UP
Slc22a7	3.92086	5.38532	9.10078	1.48e-05	0.000175476	3.51869	UP
Gpx6	3.39215	4.84427	9.04564	1.55e-05	0.000181329	3.51227	UP
Lilr4b	-2.31577	2.36475	-8.81246	1.88e-05	0.000209053	3.48101	DOWN
Adgrg4	2.83399	1.36264	8.94327	1.69e-05	0.000191209	3.47578	UP
Hrg	2.84898	0.423847	9.36711	1.19e-05	0.000150936	3.46438	UP
Pik3c2g	2.23552	1.23381	8.9125	1.73e-05	0.000195681	3.45724	UP
Gm36210	2.36581	0.955744	8.97346	1.64e-05	0.000188557	3.42982	UP
Spib	-2.21898	1.6444	-8.7536	1.98e-05	0.00021655	3.36899	DOWN
Pf4	-2.31221	1.26913	-8.85168	1.82e-05	0.000203482	3.3632	DOWN
Ces1g	2.9361	1.62322	8.69226	2.09e-05	0.000224771	3.32588	UP
Dusp15	3.0504	3.3937	8.62473	2.21e-05	0.000233505	3.29301	UP
Cfi	-2.32665	4.46702	-8.71159	2.05e-05	0.000221769	3.25627	DOWN
Tlr8	-2.60373	2.29213	-8.54204	2.38e-05	0.000243486	3.25171	DOWN
Btk	-2.26318	1.45159	-8.56794	2.32e-05	0.000239937	3.19176	DOWN
Hk3	-2.00628	1.91211	-8.48238	2.5e-05	0.000253009	3.19039	DOWN
Mmp19	-2.76772	1.52439	-8.58536	2.29e-05	0.000238765	3.1875	DOWN
Lpcat2	-2.57215	3.0878	-8.45448	2.56e-05	0.000257397	3.17407	DOWN
Creb5	-2.64412	2.76973	-8.44017	2.6e-05	0.000259179	3.17311	DOWN
Arl11	-2.382	0.750015	-8.78356	1.93e-05	0.00021279	3.16385	DOWN
Cxcl5	-3.94253	1.79421	-8.58154	2.3e-05	0.000238765	3.14822	DOWN
Ly6e	-2.0174	10.2393	-8.87394	1.79e-05	0.000200413	3.14493	DOWN
Sox11	-2.14792	1.84056	-8.43094	2.62e-05	0.000259624	3.13898	DOWN
H4c8	2.01946	1.30246	8.45962	2.55e-05	0.000256593	3.12993	UP
Lnx1	2.01574	2.9688	8.42311	2.64e-05	0.000260589	3.12682	UP
Il2rg	-2.18728	4.28406	-8.54044	2.38e-05	0.000243679	3.11746	DOWN
Lypd1	2.10987	1.2992	8.44334	2.59e-05	0.000259009	3.11401	UP
Plek	-2.10517	3.55598	-8.40509	2.68e-05	0.000263615	3.07942	DOWN
H2-M2	-3.85377	0.103836	-9.46456	1.1e-05	0.000143362	3.06938	DOWN
Rgs16	-2.92527	1.91985	-8.35952	2.79e-05	0.000271942	3.06281	DOWN
Uncx	2.55599	1.08682	8.42393	2.63e-05	0.000260589	3.04469	UP
Lag3	-2.75879	1.18032	-8.49142	2.48e-05	0.000251313	3.04304	DOWN
Evi2b	-2.24193	3.77139	-8.37598	2.75e-05	0.000268316	3.0343	DOWN
Timp1	-3.36457	3.52783	-8.25237	3.07e-05	0.000289999	2.98621	DOWN
Ms4a14	-2.82364	2.23254	-8.18302	3.26e-05	0.000303661	2.94308	DOWN
Sorcs1	-2.90151	2.13981	-8.1895	3.25e-05	0.000302553	2.94197	DOWN
Cwh43	2.59006	3.57686	8.25199	3.07e-05	0.000289999	2.92137	UP
Ankrd65	2.33516	1.04562	8.25223	3.07e-05	0.000289999	2.9137	UP
Sox9	-3.11626	3.57424	-8.18199	3.27e-05	0.000303779	2.9104	DOWN
Nacad	2.03982	1.56664	8.12203	3.45e-05	0.000314119	2.88002	UP
Ms4a7	-2.90182	3.65315	-8.1473	3.37e-05	0.000310127	2.86323	DOWN
Sorcs2	-2.3995	2.01027	-8.08986	3.55e-05	0.000320149	2.8595	DOWN
Gm3336	2.10384	1.17196	8.13464	3.41e-05	0.000311965	2.84795	UP
Ftcd	2.01308	3.28061	8.14657	3.37e-05	0.000310127	2.8414	UP
Pdgfrl	-2.18223	1.48619	-8.10327	3.51e-05	0.000317808	2.83025	DOWN
Slc2a4	2.19885	4.61395	8.3207	2.89e-05	0.000278422	2.81789	UP
Cd300lb	-2.88012	0.493455	-8.46253	2.55e-05	0.000256387	2.80862	DOWN
Htr1b	2.45862	1.67806	8.02714	3.76e-05	0.00033385	2.80004	UP
Galnt17	-2.83846	1.25811	-8.12678	3.43e-05	0.000313355	2.77606	DOWN
Ccl17	-3.10813	0.0371257	-8.73037	2.02e-05	0.000219485	2.76669	DOWN
Rufy4	2.40998	2.06358	7.97438	3.95e-05	0.000344331	2.76636	UP
Cyp4f14	3.03446	-0.197244	8.68533	2.1e-05	0.000225403	2.76407	UP
Mc5r	-4.82651	-0.701575	-10.5749	4.73e-06	8.61e-05	2.76263	DOWN
Fads6	2.19708	4.6779	8.26787	3.02e-05	0.00028814	2.75727	UP
Sowaha	2.55275	1.44351	8.00055	3.85e-05	0.000338473	2.75643	UP
Lrtm2	2.45709	1.95174	7.95915	4e-05	0.000347421	2.75147	UP
Gna15	-2.04738	1.04704	-8.07535	3.6e-05	0.00032336	2.7439	DOWN
S100a6	-2.02189	6.01616	-8.38365	2.73e-05	0.000267439	2.71904	DOWN
Cd6	-2.12915	1.6808	-7.92958	4.11e-05	0.000354145	2.70532	DOWN
Sash3	-2.21784	3.06176	-7.93241	4.1e-05	0.000353782	2.69368	DOWN
Zmynd12	2.08176	0.862562	7.98516	3.91e-05	0.00034198	2.67756	UP
Lypd2	2.09868	2.22072	7.86494	4.37e-05	0.000367875	2.66424	UP
Wfdc15b	2.28109	6.30159	8.34875	2.81e-05	0.000273614	2.63452	UP
Ticam2	-2.28636	0.812728	-8.00153	3.85e-05	0.000338473	2.62162	DOWN
Irf4	-2.17543	1.73149	-7.81626	4.57e-05	0.000379165	2.60945	DOWN
Cadm3	-3.91085	0.843086	-8.12757	3.43e-05	0.000313312	2.56864	DOWN
Ear2	-3.22155	1.65795	-7.78745	4.7e-05	0.000386528	2.54314	DOWN
Aurkb	-2.35426	1.19254	-7.79502	4.66e-05	0.000384165	2.52534	DOWN
Scd1	3.03786	7.21723	8.25128	3.07e-05	0.000290022	2.51799	UP
Cyp4f18	-2.51851	2.28513	-7.69964	5.1e-05	0.000413475	2.51742	DOWN
Slc26a7	2.27598	1.70014	7.70312	5.08e-05	0.000412507	2.51733	UP
Serpine1	-2.97259	4.19617	-7.84162	4.46e-05	0.000372826	2.51168	DOWN
Pianp	-2.58232	0.662568	-7.91577	4.17e-05	0.000356034	2.49626	DOWN
Uhrf1	-2.14018	3.0871	-7.72757	4.97e-05	0.000405789	2.49445	DOWN
Nuf2	-2.3208	0.679471	-7.84574	4.45e-05	0.000372128	2.46649	DOWN
Begain	-2.25704	0.697726	-7.82312	4.54e-05	0.000377291	2.458	DOWN
Cd200r1	-2.4213	0.405659	-7.92958	4.11e-05	0.000354145	2.44999	DOWN
Bcl2a1d	-2.06024	1.46093	-7.65098	5.34e-05	0.000423834	2.44656	DOWN
Kcnn4	-2.0828	1.85449	-7.5957	5.63e-05	0.000439338	2.41898	DOWN
Upp2	2.48891	3.56185	7.7217	4.99e-05	0.000407302	2.41191	UP
Clec4a3	-2.48354	2.95592	-7.60675	5.57e-05	0.000436321	2.39944	DOWN
Cd300lf	-2.53671	1.44879	-7.57395	5.75e-05	0.000445997	2.36292	DOWN
Ppp1r1b	2.41417	6.06424	8.03889	3.72e-05	0.000331479	2.35618	UP
Cd86	-2.05358	2.5512	-7.53836	5.95e-05	0.00045728	2.3522	DOWN
Apbb1ip	-2.20491	3.73977	-7.65407	5.32e-05	0.000423834	2.34792	DOWN
Ccnf	-2.0443	1.06606	-7.58745	5.67e-05	0.000441859	2.34581	DOWN
Clec18a	-2.01838	2.34532	-7.51016	6.11e-05	0.00046542	2.3348	DOWN
Mmp9	-2.51133	0.819133	-7.63003	5.45e-05	0.000430288	2.3127	DOWN
Defb36	-3.17198	-0.267322	-8.21924	3.16e-05	0.000296935	2.31214	DOWN
Kndc1	-5.51825	-0.793351	-9.99651	7.27e-06	0.000111434	2.3029	DOWN
Cemip	-2.13244	0.800579	-7.56535	5.8e-05	0.000448605	2.27922	DOWN
Best3	2.0333	0.332142	7.61648	5.52e-05	0.000433878	2.27289	UP
Kcnd2	-2.79595	1.30421	-7.4876	6.25e-05	0.000471309	2.26017	DOWN
Cdk1	-2.26753	1.71551	-7.42794	6.62e-05	0.000492849	2.25838	DOWN
Faxc	-2.05763	0.649463	-7.56679	5.79e-05	0.000448191	2.25471	DOWN
Bmp5	2.07926	0.169999	7.62436	5.48e-05	0.000432021	2.237	UP
Gli1	-2.43628	1.97747	-7.35137	7.13e-05	0.000520234	2.19235	DOWN
Fgl2	-2.46504	4.60787	-7.60999	5.55e-05	0.00043577	2.18983	DOWN
Bub1	-2.52485	0.278484	-7.6326	5.43e-05	0.000429833	2.18163	DOWN
Mmp7	-4.88208	1.93255	-7.41303	6.71e-05	0.000497887	2.16605	DOWN
Chrm3	2.00188	0.923334	7.36729	7.02e-05	0.000515703	2.1656	UP
Spatc1	2.00334	1.49261	7.3053	7.46e-05	0.000537219	2.14679	UP
Gimap7	-2.01946	1.19109	-7.33939	7.22e-05	0.000524367	2.14512	DOWN
Cpz	-2.94958	0.224248	-7.65107	5.34e-05	0.000423834	2.14005	DOWN
Colgalt2	2.06396	3.39111	7.42492	6.64e-05	0.000493655	2.12443	UP
Ryr3	-2.70002	-0.125354	-7.74828	4.87e-05	0.000399092	2.1202	DOWN
Hmcn2	2.13508	2.89011	7.34599	7.17e-05	0.000522538	2.11398	UP
Penk	-2.06414	3.46644	-7.3863	6.89e-05	0.000507736	2.10962	DOWN
Spaca7	-3.14481	0.0101637	-7.65797	5.31e-05	0.000423322	2.05331	DOWN
Clec4a1	-2.04333	3.90129	-7.38758	6.88e-05	0.000507319	2.04651	DOWN
Col8a1	-2.61578	2.8804	-7.21786	8.14e-05	0.000568534	2.02601	DOWN
4933417A18Rik	2.74701	0.370504	7.34429	7.18e-05	0.000522965	2.0245	UP
Clec2i	-2.07636	0.636623	-7.28884	7.58e-05	0.000543188	2.01918	DOWN
C4b	-2.90366	5.12068	-7.48567	6.26e-05	0.00047198	2.01135	DOWN
Dnah11	3.42203	1.27479	7.18826	8.38e-05	0.00058073	2.00165	UP
Ric3	2.5287	0.811592	7.20202	8.27e-05	0.000574832	1.99	UP
Esrrb	2.44196	5.06226	7.51203	6.1e-05	0.000465255	1.95537	UP
Gabrp	-3.21892	1.96447	-7.08539	9.29e-05	0.000625384	1.93394	DOWN
Rph3a	2.98731	0.948106	7.13595	8.83e-05	0.000602692	1.93265	UP
Gm50595	2.28421	0.502691	7.17889	8.46e-05	0.000583881	1.93158	UP
Tnip3	-2.78967	-0.166878	-7.50981	6.11e-05	0.00046542	1.92676	DOWN
Elavl3	3.63202	-0.0429014	7.43445	6.58e-05	0.000491026	1.91795	UP
Cend1	2.78675	-0.178533	7.39212	6.85e-05	0.000505875	1.9161	UP
Lif	-3.36386	2.30436	-7.06342	9.5e-05	0.000636649	1.91544	DOWN
Sirpb1b	-2.82157	-0.296841	-7.56138	5.82e-05	0.000449502	1.91358	DOWN
Meltf	-3.42049	0.422964	-7.30766	7.44e-05	0.000536425	1.88921	DOWN
Sox8	-2.22779	0.541174	-7.15184	8.69e-05	0.000596268	1.87622	DOWN
Hspb1	-2.66702	6.19113	-7.513	6.09e-05	0.000465255	1.86578	DOWN
Cd209a	-3.00749	1.67907	-7.01191	0.00010007	0.000657861	1.85532	DOWN
Gm34758	2.1876	0.260715	7.12481	8.93e-05	0.000608012	1.84432	UP
Asb11	2.55896	1.19918	7.00267	0.000101014	0.00066254	1.84353	UP
Gpr65	-2.43011	2.93906	-7.04909	9.64e-05	0.000642411	1.8424	DOWN
Bcl2a1b	-2.8904	2.39492	-6.98575	0.000102769	0.000670193	1.83079	DOWN
Foxj1	-3.23799	2.73568	-6.9867	0.000102669	0.000669795	1.82028	DOWN
Sh2d1b1	-2.65789	0.371899	-7.13961	8.8e-05	0.000601742	1.804	DOWN
Fam25c	2.28956	-0.258545	7.2144	8.16e-05	0.000570029	1.78645	UP
Clec4a2	-2.05808	3.08117	-7.02045	9.92e-05	0.0006534	1.7826	DOWN
Slc36a2	-3.74058	0.00655701	-7.37289	6.98e-05	0.000513329	1.77921	DOWN
Klrk1	-2.45804	1.00237	-6.95166	0.000106408	0.000688684	1.75818	DOWN
Amph	-2.57738	0.605396	-7.02012	9.92e-05	0.0006534	1.75511	DOWN
Edn1	-2.00399	4.0198	-7.12013	8.97e-05	0.000609891	1.74615	DOWN
Ms4a6d	-2.83143	2.23972	-6.8836	0.000114105	0.000719954	1.73337	DOWN
E2f8	-2.45816	0.871741	-6.92118	0.000109781	0.00070119	1.7142	DOWN
Nxpe5	-2.70245	-0.503307	-7.35992	7.07e-05	0.000517622	1.71043	DOWN
Ptprn2	2.91782	0.413781	6.97496	0.000103906	0.000675801	1.71035	UP
P2ry13	-2.84653	0.467413	-7.007	0.00010057	0.000660388	1.69985	DOWN
Gcm1	2.19197	0.924354	6.8445	0.000118803	0.000742472	1.68051	UP
Clca3a1	-2.23765	4.64302	-7.13969	8.8e-05	0.000601742	1.67908	DOWN
Slitrk6	3.39075	1.26289	6.82859	0.000120775	0.000752601	1.66582	UP
Krt20	-3.25364	3.37415	-6.8774	0.000114835	0.000722863	1.64943	DOWN
Gpr171	-2.01038	0.604693	-6.86407	0.000116425	0.00072948	1.64365	DOWN
Ly9	-2.23157	2.23678	-6.80401	0.000123894	0.000767302	1.64237	DOWN
Atp1a3	-2.82107	1.51371	-6.79107	0.000125573	0.000773709	1.63833	DOWN
Nlrc5	-2.02023	4.67328	-7.11571	9.01e-05	0.000611633	1.63323	DOWN
Ms4a4a	-2.56202	0.418677	-6.90269	0.000111886	0.000709882	1.61997	DOWN
Ptger3	2.07986	5.23048	7.23575	7.99e-05	0.000561297	1.61683	UP
Gm20684	4.35872	-1.7071	8.43707	2.6e-05	0.000259386	1.60588	UP
Lrrc15	2.5373	-0.343874	7.02802	9.84e-05	0.000651196	1.60054	UP
Tarm1	2.22237	2.28597	6.77878	0.000127189	0.000780833	1.59441	UP
Nepn	2.10508	2.73933	6.81856	0.000122038	0.000758686	1.5848	UP
Rnf212b	2.29129	-0.00520346	6.89127	0.000113207	0.000715346	1.58465	UP
Tmem207	2.48789	3.69086	6.93871	0.000107826	0.00069417	1.58386	UP
C6	-2.17487	1.1904	-6.68564	0.000140215	0.000833635	1.52923	DOWN
Mfrp	2.09664	0.419707	6.73353	0.000133343	0.000807671	1.52523	UP
Slc27a6	-2.75507	-0.919987	-7.33567	7.24e-05	0.000526061	1.52473	DOWN
Lrit3	2.95306	-0.262791	6.934	0.000108348	0.00069622	1.52019	UP
Ncapg	-2.26919	0.668691	-6.72191	0.000134976	0.000814093	1.51205	DOWN
Jchain	-3.30164	3.48053	-6.74243	0.000132107	0.000803304	1.4951	DOWN
Esr2	2.34078	-0.373388	6.89188	0.000113136	0.000715163	1.49299	UP
Lrrc25	-2.15444	2.91974	-6.71436	0.000136048	0.000817099	1.4814	DOWN
Gm8138	-4.55987	-2.08001	-8.90859	1.74e-05	0.000195822	1.47602	DOWN
Clec4d	-2.33411	-0.395603	-6.91382	0.000110613	0.000703897	1.44671	DOWN
Foxp3	-2.11589	0.10329	-6.73642	0.00013294	0.000806476	1.43785	DOWN
Sntg1	-3.20646	-1.325	-7.58063	5.71e-05	0.000444096	1.431	DOWN
Kcnh8	-2.90811	-0.431325	-6.95372	0.000106183	0.000688004	1.41568	DOWN
Psmb8	-2.16511	5.28645	-6.98927	0.000102401	0.000668556	1.40108	DOWN
Ces2h	2.8381	0.0804549	6.67725	0.000141459	0.000839569	1.39057	UP
Ubd	-3.48729	3.59923	-6.64538	0.000146296	0.000860813	1.3847	DOWN
Slc4a1	2.21873	5.60781	7.06204	9.51e-05	0.000636786	1.38158	UP
Ccdc33	-3.2843	-0.556591	-6.98388	0.000102964	0.000671212	1.35586	DOWN
Spink12	-3.3063	-0.494442	-6.92861	0.000108948	0.000698814	1.33497	DOWN
Ccr1	-2.47355	1.3924	-6.47386	0.000175665	0.000982241	1.32219	DOWN
Mmp3	-2.73626	0.982564	-6.50095	0.000170623	0.00096255	1.32095	DOWN
Tnfrsf12a	-2.00857	4.93688	-6.86641	0.000116145	0.000727992	1.31434	DOWN
Cyp2u1	2.00767	1.30924	6.45831	0.000178634	0.000995587	1.30779	UP
Naip1	-2.50154	-0.522823	-6.79877	0.000124572	0.000769529	1.30435	DOWN
C3ar1	-2.44734	3.95219	-6.67115	0.000142371	0.000843229	1.29641	DOWN
Rhox6	4.95363	-2.40739	8.58064	2.3e-05	0.000238765	1.28466	UP
Epsti1	-2.02484	4.16132	-6.70985	0.000136693	0.000820113	1.27706	DOWN
Cyp1a1	2.33832	0.430074	6.47114	0.000176181	0.000984486	1.27291	UP
Kcnk13	-2.10453	-0.316147	-6.63392	0.00014808	0.00086802	1.2556	DOWN
Il1rn	-3.29385	1.98615	-6.40268	0.000189715	0.00104052	1.24934	DOWN
Sfrp5	-2.22118	1.11717	-6.37372	0.000195781	0.00106309	1.21391	DOWN
Gm33049	2.90996	0.200125	6.44666	0.000180895	0.00100491	1.19921	UP
Slc22a29	2.26483	0.5003	6.38037	0.00019437	0.00105811	1.19408	UP
Igdcc4	-2.16119	0.961673	-6.35047	0.000200805	0.0010828	1.18377	DOWN
Cryaa	3.9443	-1.01721	6.93554	0.000108177	0.000695383	1.17959	UP
Col6a6	2.01967	0.888086	6.33793	0.000203574	0.00109566	1.17939	UP
Vstm2a	2.66666	2.04096	6.35902	0.000198942	0.00107581	1.17448	UP
Cyp2b9	2.68535	-1.00201	6.74982	0.000131091	0.000798987	1.16568	UP
Syt2	-2.92724	0.351139	-6.41385	0.00018743	0.0010311	1.14892	DOWN
Ctnnd2	-2.36924	0.973112	-6.30439	0.00021119	0.00112528	1.13409	DOWN
Egf	3.74986	8.70835	6.89353	0.000112944	0.000714738	1.10593	UP
Marchf10	2.00708	-0.0191217	6.33858	0.000203431	0.00109523	1.09496	UP
Gpr179	2.16976	-0.261789	6.39026	0.00019229	0.00105147	1.09456	UP
Dok6	-2.47945	-0.735069	-6.59018	0.000155111	0.000895724	1.07723	DOWN
Slc22a14	2.76162	-0.472641	6.44431	0.000181354	0.00100681	1.06936	UP
Pik3ap1	-2.398	4.29839	-6.49281	0.000172121	0.000968445	1.03291	DOWN
Neil3	-2.29984	0.0942308	-6.29547	0.000213267	0.00113321	1.02879	DOWN
Lrrc52	2.94292	0.372602	6.23184	0.000228756	0.00119399	1.01711	UP
3110040M04Rik	2.6309	1.74573	6.19596	0.000238033	0.00123076	1.01615	UP
Sycn	6.10554	-2.09249	7.68963	5.15e-05	0.000415359	1.00721	UP
Clec4b1	-2.05028	0.84743	-6.16314	0.000246883	0.00126339	0.988208	DOWN
Pilrb1	-2.4353	0.223166	-6.22875	0.000229538	0.00119682	0.979853	DOWN
Bcl3	-2.01328	5.15206	-6.59069	0.000155027	0.000895541	0.966213	DOWN
Hck	-2.06253	3.19199	-6.28224	0.00021639	0.00114613	0.958165	DOWN
Pcdh8	-2.1241	0.810772	-6.13359	0.000255162	0.00129428	0.954767	DOWN
Asgr2	-2.92763	-0.570899	-6.42142	0.000185899	0.00102671	0.95019	DOWN
Rtn4rl2	-2.15595	2.60458	-6.18022	0.000242232	0.00124494	0.928906	DOWN
Ndp	-3.10967	0.236709	-6.20203	0.000236436	0.00122399	0.923528	DOWN
Smcp	2.49244	0.780404	6.08461	0.000269563	0.00134746	0.90921	UP
Nkd2	-2.70229	2.87263	-6.16414	0.000246608	0.0012625	0.89944	DOWN
Selp	-2.04338	-0.183055	-6.19453	0.000238412	0.00123235	0.898514	DOWN
Hk2	-2.6614	2.26985	-6.09531	0.000266342	0.00133595	0.886161	DOWN
Tnc	-2.30178	6.28195	-6.64366	0.000146562	0.000861886	0.884269	DOWN
Gm1673	-2.63799	-0.12242	-6.19846	0.000237373	0.00122772	0.882525	DOWN
Aqp4	2.24737	5.66419	6.61	0.00015188	0.000882216	0.868401	UP
Prss22	-3.25368	-0.707937	-6.38772	0.000192821	0.00105303	0.855562	DOWN
Nr0b2	2.43262	1.10136	6.01576	0.000291338	0.00142236	0.840972	UP
Cabp2	3.06594	-0.848287	6.29755	0.00021278	0.00113132	0.828087	UP
Cpt1b	2.08958	4.90537	6.47685	0.000175101	0.000979731	0.825223	UP
Smim34	2.32555	0.895541	6.0011	0.00029622	0.00143853	0.824777	UP
Abca13	2.18444	7.06871	6.65485	0.000144841	0.00085401	0.813747	UP
Car8	2.04552	2.82205	6.13759	0.000254023	0.0012908	0.812697	UP
Htr7	-2.52446	-0.823047	-6.29138	0.000214227	0.0011376	0.805774	DOWN
Nkx3-1	2.32545	-0.317762	6.07906	0.000271248	0.00135379	0.790692	UP
Gm19281	2.12527	0.18089	5.94639	0.000315248	0.00150866	0.732055	UP
Ccl20	-4.37136	-1.30496	-6.7068	0.000137131	0.000821638	0.730251	DOWN
Aqp9	-3.2547	-1.1483	-6.4	0.000190268	0.00104242	0.723023	DOWN
Clec10a	-2.61392	1.84815	-5.90704	0.000329765	0.0015585	0.704778	DOWN
Ms4a4b	-2.25004	3.16986	-6.04042	0.000283323	0.00139532	0.691022	DOWN
Kcnj13	2.1367	0.627519	5.87858	0.000340722	0.00159923	0.688519	UP
Cxcl17	-2.96309	0.0464057	-5.97046	0.000306715	0.00147899	0.680296	DOWN
Ccdc180	3.32177	-1.05499	6.19956	0.000237085	0.0012266	0.669797	UP
Odf4	5.08213	-2.33736	7.12291	8.95e-05	0.000608931	0.659032	UP
Cxcr3	-2.0284	2.65688	-5.95644	0.000311655	0.0014969	0.658799	DOWN
Icos	-2.02717	0.343386	-5.87646	0.000341553	0.00160181	0.65816	DOWN
Grin3a	2.26391	-0.13627	5.91	0.000328648	0.00155579	0.656681	UP
Cdkn3	-2.36479	-0.317825	-5.97356	0.000305636	0.00147504	0.651962	DOWN
Duxbl1	-4.80017	-2.14275	-7.00032	0.000101255	0.000663613	0.638896	DOWN
Cst7	-2.25734	-0.724912	-6.04643	0.000281406	0.00138787	0.638727	DOWN
Slc22a3	4.06518	-1.3556	6.36349	0.000197974	0.00107227	0.630552	UP
F13a1	-2.00743	0.596472	-5.81122	0.000368278	0.00169654	0.607734	DOWN
Matk	-2.08759	0.473859	-5.81117	0.000368299	0.00169654	0.599205	DOWN
Cep55	-2.02886	0.254371	-5.82223	0.00036361	0.00167901	0.594335	DOWN
Ccr7	-2.15078	0.716063	-5.78775	0.000378444	0.00173127	0.586264	DOWN
Ccl22	-3.18915	1.02869	-5.78539	0.000379483	0.00173408	0.582719	DOWN
Stil	-2.16695	0.110209	-5.82384	0.000362935	0.0016768	0.577554	DOWN
Fgfbp1	2.09477	1.14176	5.77289	0.000385042	0.00174794	0.569456	UP
Arl5c	-2.21198	0.535983	-5.77965	0.000382026	0.00174147	0.567767	DOWN
Rrh	2.25346	-0.618292	5.88402	0.000338597	0.0015932	0.553773	UP
Madcam1	-2.39284	-1.10105	-6.07059	0.000273846	0.00136317	0.551881	DOWN
Tnf	-2.53269	0.627029	-5.76251	0.000389723	0.001762	0.549087	DOWN
Lrrn2	-2.52018	0.375926	-5.77759	0.00038294	0.00174518	0.546327	DOWN
Gm6878	3.13984	-0.890252	5.93515	0.000319322	0.00152116	0.500972	UP
Slco5a1	-2.96334	-0.767711	-5.94248	0.00031666	0.00151245	0.48931	DOWN
Ly6a2	2.24706	-0.548907	5.80287	0.00037186	0.00171064	0.48892	UP
Padi4	-2.20043	-0.272195	-5.78058	0.00038161	0.0017405	0.48209	DOWN
Col8a2	-2.05764	0.774141	-5.66619	0.000436288	0.00192786	0.456392	DOWN
Serpina3i	-4.55551	-0.627646	-6.03348	0.000285555	0.00140187	0.454109	DOWN
Ms4a6c	-2.08654	4.30989	-6.0188	0.000290335	0.00141963	0.452041	DOWN
Cd3d	-2.02225	1.3474	-5.65776	0.000440643	0.00194039	0.438483	DOWN
Cdca5	-2.05054	0.287292	-5.66187	0.000438512	0.0019335	0.429126	DOWN
Adgrb2	-2.188	-0.366304	-5.70748	0.000415619	0.00185582	0.396491	DOWN
Tnn	3.7052	3.21948	5.77267	0.000385142	0.00174794	0.393752	UP
Klk1b27	2.06225	-0.440846	5.68368	0.000427398	0.00189722	0.39371	UP
Cd80	-2.75615	-0.521902	-5.76189	0.000390006	0.00176235	0.393208	DOWN
Bcat1	2.47116	5.55186	6.17939	0.000242458	0.00124573	0.389368	UP
Evi2a	-2.40125	3.17417	-5.77263	0.000385158	0.00174794	0.37828	DOWN
Themis	-2.24819	0.741511	-5.59276	0.000475877	0.00205572	0.37353	DOWN
Gm1966	-2.00993	3.63908	-5.84936	0.000352387	0.00164316	0.366225	DOWN
Serpina3f	-2.31258	1.44638	-5.5921	0.000476253	0.00205591	0.362093	DOWN
Prrxl1	-4.47108	-2.30343	-6.45561	0.000179156	0.000997846	0.299338	DOWN
Serpina1c	5.48967	1.0802	5.54434	0.000504128	0.00214164	0.295912	UP
Erich6b	2.01404	0.426238	5.50387	0.000529158	0.0022242	0.27408	UP
Cd200r4	-2.77877	-0.806322	-5.69735	0.000420586	0.00187428	0.273215	DOWN
Zfp648	2.63576	0.194801	5.51633	0.000521311	0.00219879	0.272464	UP
Phyhip	2.40823	2.23894	5.59336	0.000475539	0.00205542	0.264013	UP
Cxcl2	-3.68515	1.61068	-5.49574	0.000534345	0.00224081	0.263647	DOWN
Ccr5	-2.5082	3.73551	-5.7333	0.000403244	0.00181354	0.239633	DOWN
Gm46866	2.424	-1.46872	5.76213	0.000389898	0.00176232	0.234811	UP
Gbp8	-2.70187	2.20494	-5.51713	0.000520808	0.00219775	0.22004	DOWN
Zfp469	-2.98769	1.44673	-5.44922	0.000565133	0.00234033	0.206717	DOWN
Syndig1	-3.30728	-0.368907	-5.57051	0.000488641	0.00209248	0.206417	DOWN
Aif1	-2.32436	3.17369	-5.63121	0.000454676	0.00198633	0.200889	DOWN
Lair1	-2.02767	3.01463	-5.61936	0.000461098	0.00200721	0.196924	DOWN
Lmntd1	-3.88383	1.20085	-5.4349	0.000574993	0.0023714	0.195411	DOWN
S100a8	-2.13118	-0.588823	-5.51449	0.00052246	0.00220201	0.172511	DOWN
Klk1b22	2.92659	-1.10284	5.59964	0.000472004	0.00204608	0.158813	UP
Egr2	-2.55374	2.59812	-5.51403	0.000522749	0.00220268	0.158641	DOWN
Izumo1r	-3.62269	-1.40382	-5.82294	0.000363311	0.00167808	0.152908	DOWN
Unc5cl	-3.39316	-1.00973	-5.65404	0.000442581	0.00194692	0.142591	DOWN
Sstr1	-2.85527	-1.4495	-5.73934	0.000400403	0.00180266	0.140613	DOWN
Adgrg5	-2.66673	0.467448	-5.38685	0.000609491	0.00247487	0.131506	DOWN
Trip13	-2.02644	0.457096	-5.3785	0.000615715	0.002496	0.129167	DOWN
Adam5	-2.46898	-0.861281	-5.5304	0.000512603	0.00217227	0.123546	DOWN
Olfr1393	2.14499	0.198228	5.36729	0.000624173	0.0025231	0.114342	UP
Melk	-2.5078	0.412006	-5.37153	0.00062096	0.00251071	0.114341	DOWN
Mdga1	-2.00271	1.11492	-5.36339	0.000627148	0.00253393	0.106762	DOWN
Ccl7	-2.91835	1.07615	-5.32591	0.000656532	0.00262229	0.0721219	DOWN
Cxcl9	-2.00552	3.83067	-5.62731	0.000456777	0.00199429	0.0546314	DOWN
Col11a1	-2.77777	-0.829554	-5.46178	0.000556635	0.0023141	0.0477389	DOWN
Ms4a6b	-2.09395	3.72544	-5.59626	0.000473902	0.00205201	0.0423661	DOWN
Plekhs1	-2.80159	-0.0378003	-5.31506	0.000665317	0.00264872	0.0137902	DOWN
Scn3a	-2.68807	-1.13216	-5.46574	0.00055398	0.00230587	-0.00678708	DOWN
BC035044	-2.28873	0.0181297	-5.25187	0.000719098	0.00281498	-0.0367891	DOWN
Il1f6	-3.88328	0.224487	-5.27616	0.000697882	0.0027543	-0.0390262	DOWN
Vmn1r18	3.97639	-3.15937	6.1609	0.0002475	0.0012649	-0.0449946	UP
Gal3st2	-3.33293	-1.72927	-5.66334	0.000437751	0.00193164	-0.048438	DOWN
Tnfsf8	-3.77446	0.762843	-5.20725	0.000759931	0.00292725	-0.0728568	DOWN
Hcar2	-2.09465	-0.548797	-5.24273	0.000727271	0.00283724	-0.0976378	DOWN
Malrd1	2.61388	2.68495	5.32525	0.000657065	0.00262381	-0.129404	UP
Adam23	-2.30843	0.406857	-5.14717	0.000818957	0.00309261	-0.136794	DOWN
Dchs2	-2.56478	-1.10872	-5.30833	0.000670832	0.00266695	-0.142825	DOWN
Gucy2f	2.37862	-1.26492	5.28567	0.000689764	0.00272763	-0.151182	UP
LOC115485726	-2.11027	1.09253	-5.14295	0.000823292	0.00310418	-0.153745	DOWN
Olr1	-4.0991	-0.909422	-5.34715	0.000639699	0.0025743	-0.164528	DOWN
Gbp2	-2.15767	5.67784	-5.70934	0.000414711	0.00185273	-0.173244	DOWN
P2ry12	-2.03959	0.557613	-5.10546	0.000862874	0.00322569	-0.183287	DOWN
Cav3	-2.14081	0.380114	-5.09968	0.000869159	0.00324351	-0.191172	DOWN
Cdh22	-3.13761	-1.59854	-5.40487	0.000596294	0.00243633	-0.206949	DOWN
Atf3	-2.23944	2.96538	-5.27322	0.000700421	0.00276018	-0.21848	DOWN
Fmo3	4.92382	-2.41425	5.68345	0.000427511	0.00189722	-0.239195	UP
Syt6	-3.26196	-2.90803	-5.79292	0.00037618	0.00172494	-0.24142	DOWN
Klrb1b	-2.93626	0.413504	-5.05873	0.000915143	0.00337533	-0.243647	DOWN
Cxcl1	-2.95523	3.31915	-5.25887	0.000712918	0.00279818	-0.253933	DOWN
Kif18b	-2.23713	0.145221	-5.04811	0.000927499	0.0034106	-0.257812	DOWN
Tmem130	-2.17803	-1.57301	-5.24846	0.00072214	0.00282286	-0.281728	DOWN
Chodl	-4.15321	-2.46276	-5.56735	0.000490483	0.00209827	-0.323105	DOWN
F7	-3.66504	-2.0281	-5.4712	0.000550346	0.00229409	-0.325143	DOWN
Themis2	-2.21079	4.06538	-5.34381	0.000642319	0.00257938	-0.338152	DOWN
Draxin	-2.26641	-1.63453	-5.19013	0.000776268	0.00297424	-0.354319	DOWN
Cidec	3.32142	-1.68327	5.18518	0.00078106	0.00298577	-0.379042	UP
Col28a1	-2.14651	-1.37338	-5.07913	0.000891917	0.00330596	-0.398264	DOWN
Nr1i3	2.79193	-1.63118	5.11712	0.00085035	0.00318862	-0.404964	UP
Cyp4a14	2.31377	6.87317	5.6389	0.00045056	0.00197289	-0.409123	UP
Dppa3	-3.25233	-2.91477	-5.54499	0.000503741	0.00214052	-0.41565	DOWN
Tnfsf11	-3.38876	-2.42275	-5.47298	0.000549172	0.00229031	-0.418404	DOWN
Kcns1	3.9366	-2.38292	5.41018	0.000592465	0.00242578	-0.433724	UP
Col19a1	2.49576	-0.155916	4.89922	0.00112123	0.00395136	-0.43462	UP
Mmp25	-2.35841	0.405118	-4.88754	0.0011382	0.00399387	-0.4411	DOWN
Mapk8ip2	2.82306	-1.97978	5.13941	0.00082694	0.00311656	-0.468353	UP
Sult4a1	-2.49824	-0.0852106	-4.87492	0.00115684	0.00404765	-0.469814	DOWN
Cx3cr1	-2.25647	4.69566	-5.33233	0.000651396	0.0026075	-0.472505	DOWN
Clca3b	-2.68881	0.340468	-4.84036	0.00120962	0.00419283	-0.498483	DOWN
Cnr1	-3.6233	-0.34261	-4.89272	0.00113065	0.00397634	-0.500139	DOWN
C1ql4	2.23631	-0.398781	4.84731	0.00119879	0.00416545	-0.503564	UP
Pcdhb9	-2.34869	0.868804	-4.83812	0.00121313	0.00420244	-0.511883	DOWN
Lipo2	2.02784	-0.510445	4.8377	0.00121378	0.00420387	-0.519101	UP
Tulp1	-3.24997	-2.47599	-5.35026	0.000637273	0.00256575	-0.5194	DOWN
Apoa1	3.5892	-1.0295	4.91566	0.00109783	0.00388972	-0.526385	UP
Tnfrsf9	-3.57673	-0.402142	-4.87078	0.00116303	0.00406349	-0.528442	DOWN
Gmfg-ps	-3.31937	-2.88194	-5.3746	0.000618642	0.00250351	-0.534407	DOWN
Dpysl4	-2.23249	-1.16298	-4.90191	0.00111737	0.00394179	-0.543017	DOWN
Cdh20	3.38568	-2.5802	5.27469	0.00069915	0.00275646	-0.56027	UP
Klk1b26	3.38857	-3.44933	5.48117	0.000543783	0.00227172	-0.561616	UP
Myo3a	3.28191	-3.24052	5.4392	0.000572015	0.00236139	-0.572478	UP
Pcdha5	-2.94586	-3.06787	-5.32814	0.000654746	0.00261699	-0.604093	DOWN
Rgs1	-2.45253	0.640002	-4.75216	0.00135654	0.0045859	-0.608206	DOWN
Klk1b24	2.2544	-0.722126	4.74364	0.00137173	0.00462172	-0.643569	UP
Vash2	-2.48537	0.489157	-4.7088	0.00143579	0.00479221	-0.657828	DOWN
Nalcn	3.105	-2.12818	4.98292	0.00100742	0.00364262	-0.660667	UP
Pcdh9	-2.25632	0.124572	-4.70377	0.0014453	0.004808	-0.662623	DOWN
Il17f	2.78863	-1.85134	4.89628	0.00112548	0.00396223	-0.663104	UP
Ly6h	-2.91713	-3.0812	-5.24189	0.000728025	0.00283862	-0.671475	DOWN
Siglecf	-3.14865	-2.10886	-5.01262	0.000970122	0.00353164	-0.685242	DOWN
Rsph4a	-2.2574	-1.51711	-4.73159	0.00139353	0.00468225	-0.776827	DOWN
Adgra1	-2.45803	2.5036	-4.77327	0.0013197	0.00448709	-0.782098	DOWN
Gm36864	2.33773	-0.755484	4.62425	0.00160513	0.00522384	-0.783476	UP
Scgb1c1	3.5113	-2.86315	5.0796	0.000891387	0.00330596	-0.791113	UP
Sec14l4	4.23326	-2.4945	4.99947	0.000986446	0.00357887	-0.798518	UP
Dcstamp	-2.58293	-0.79135	-4.62662	0.0016001	0.00521046	-0.80419	DOWN
Samd3	-2.43467	-0.930405	-4.63474	0.001583	0.00516956	-0.805531	DOWN
Togaram2	-3.12943	-1.68247	-4.772	0.00132188	0.0044927	-0.807028	DOWN
A530032D15Rik	-3.2876	-2.15225	-4.878	0.00115226	0.00403409	-0.824788	DOWN
Mfsd2a	2.34219	4.11732	5.01553	0.00096655	0.00352163	-0.836483	UP
Ctla4	-3.42722	-1.63134	-4.73885	0.00138035	0.0046471	-0.846563	DOWN
Ms4a8a	-2.5683	-2.26856	-4.82118	0.00124003	0.00427519	-0.86087	DOWN
Gm21119	3.03819	-2.96655	5.00427	0.00098045	0.00356241	-0.873262	UP
Calhm6	-2.25351	0.723673	-4.53657	0.00180388	0.00572049	-0.885516	DOWN
Srsf12	-2.14259	-1.21876	-4.55116	0.00176904	0.00562873	-0.922312	DOWN
Cyp2c69	2.47081	-1.75001	4.60631	0.00164378	0.0053263	-0.922964	UP
Disp2	2.68539	-1.80228	4.60965	0.00163652	0.00530781	-0.934697	UP
Nr2e3	2.50063	-0.548097	4.45361	0.00201662	0.00627063	-0.974592	UP
Myh4	3.09066	-3.6021	4.94274	0.00106041	0.00379647	-0.993417	UP
Gm35498	-2.1492	1.1416	-4.45899	0.00200202	0.00623659	-1.0239	DOWN
Xcl1	-3.06621	-0.762803	-4.43475	0.00206868	0.00639645	-1.0312	DOWN
Gm3500	-3.86293	-2.60421	-4.69864	0.00145507	0.00483031	-1.04732	DOWN
Apoc2	-2.33514	-0.977979	-4.41364	0.00212867	0.00654407	-1.05654	DOWN
LOC115488350	3.40587	-3.44005	4.80999	0.00125817	0.00432256	-1.06533	UP
Ugt1a10	4.27034	3.10045	4.58449	0.00169215	0.00544693	-1.0842	UP
Prtn3	-2.01717	-0.677765	-4.36856	0.00226318	0.00685528	-1.08501	DOWN
Ugt1a1	2.10917	0.170684	4.35647	0.00230079	0.00694705	-1.10115	UP
Sprr2f	-4.18043	1.41719	-4.36179	0.00228416	0.00690415	-1.11191	DOWN
Il1b	-2.01449	1.90975	-4.46758	0.00197898	0.00617718	-1.12188	DOWN
Il4i1	-2.1568	1.56783	-4.42154	0.00210599	0.00648952	-1.12644	DOWN
Gpr12	2.60204	-1.49123	4.3592	0.00229223	0.00692366	-1.15541	UP
Tmem121	-3.65151	-2.71791	-4.58799	0.00168429	0.00542571	-1.15926	DOWN
Kcna3	-2.86999	-2.35085	-4.52911	0.00182198	0.00576499	-1.16638	DOWN
Wnt10b	-2.91877	-2.51381	-4.56471	0.00173733	0.00555575	-1.17234	DOWN
Il7r	-3.03282	1.07337	-4.31731	0.00242733	0.00724343	-1.17878	DOWN
Popdc3	-2.94422	-3.06581	-4.60742	0.00164135	0.00531945	-1.1868	DOWN
Pla2g12b	-2.14993	-0.277399	-4.27034	0.0025891	0.00761063	-1.19601	DOWN
Trhde	-2.63606	-3.22111	-4.61935	0.00161559	0.00525189	-1.20023	DOWN
Col10a1	-2.80966	-1.70418	-4.37123	0.00225495	0.00683762	-1.20176	DOWN
Gm2832	-2.57464	-2.01071	-4.39163	0.00219323	0.00668752	-1.22081	DOWN
Muc2	-2.65545	-2.02306	-4.38368	0.00221707	0.00674549	-1.23431	DOWN
Gm21188	-2.18253	2.28681	-4.42291	0.0021021	0.00647871	-1.2378	DOWN
Ffar3	2.60427	-1.85305	4.3256	0.00239992	0.0071783	-1.23839	UP
Tmem145	-3.77411	-0.674383	-4.2585	0.00263169	0.00770272	-1.24593	DOWN
Rgs7	3.09979	-1.43825	4.27843	0.00256044	0.00754974	-1.25083	UP
Bmp8a	2.21363	-0.249032	4.22229	0.00276667	0.0080209	-1.25826	UP
4930503B20Rik	-2.20243	-1.67812	-4.29404	0.00250608	0.00742659	-1.2617	DOWN
A2m	-2.08188	-0.934597	-4.23106	0.00273329	0.00794164	-1.26247	DOWN
Gpr174	-2.47858	-0.112136	-4.21727	0.00278596	0.00805907	-1.26274	DOWN
Gbx2	-2.80873	-3.13605	-4.51584	0.00185466	0.00584893	-1.27782	DOWN
Btbd17	-2.95464	-1.74196	-4.28944	0.00252195	0.00746198	-1.29958	DOWN
Iqca	2.875	-3.44382	4.55481	0.00176042	0.00560862	-1.30346	UP
Osm	-2.00391	-1.24048	-4.2009	0.0028499	0.00821761	-1.31727	DOWN
Uox	-2.93788	-3.07159	-4.45939	0.00200094	0.00623434	-1.3194	DOWN
Parp14	-2.01599	6.14258	-4.888	0.00113753	0.00399232	-1.33266	DOWN
Ifi207	-2.1734	4.32073	-4.64234	0.00156716	0.00513251	-1.34051	DOWN
Myh6	3.3021	-1.50474	4.1813	0.00292852	0.00838811	-1.37128	UP
Cyp4a32	2.16697	1.52047	4.25222	0.00265458	0.00775907	-1.38648	UP
Sftpd	-2.98912	-1.87471	-4.21866	0.00278061	0.0080504	-1.39508	DOWN
Ccl3	-2.39843	0.173682	-4.10799	0.00324395	0.00910211	-1.41095	DOWN
Pnliprp1	2.30805	-2.34429	4.21879	0.00278008	0.0080504	-1.41773	UP
Snph	-2.18167	-0.935286	-4.10063	0.0032776	0.00917096	-1.42026	DOWN
Slitrk2	-2.70366	-2.54149	-4.28643	0.00253242	0.00748584	-1.42906	DOWN
Vmn1r19	2.85566	-3.19029	4.36239	0.00228229	0.00689974	-1.45111	UP
Gm7361	2.89945	-3.69295	4.39439	0.00218501	0.00666813	-1.46309	UP
Gm38525	-2.70098	-1.49197	-4.10214	0.00327068	0.00915433	-1.46719	DOWN
Fam163b	2.82033	-2.01455	4.1308	0.00314204	0.0088715	-1.47531	UP
Gm8232	-3.11973	-2.97693	-4.27744	0.00256392	0.0075509	-1.47607	DOWN
Sost	3.23879	-2.30889	4.17176	0.00296764	0.00847423	-1.48767	UP
Slc30a8	2.82695	-3.73692	4.37383	0.00224699	0.00681713	-1.4891	UP
Fasl	-2.3036	-0.470299	-4.03528	0.00359313	0.00989036	-1.49169	DOWN
Klk1b21	2.10025	-0.953321	4.03317	0.00360384	0.00990868	-1.49739	UP
Slc17a7	-2.55713	-3.26317	-4.28617	0.00253333	0.00748584	-1.5039	DOWN
Ttll8	2.95615	-0.962656	4.03034	0.00361827	0.00994515	-1.50552	UP
Rnf182	2.33464	-1.19015	4.03331	0.00360317	0.00990843	-1.50667	UP
Slc6a19os	2.3218	-2.16427	4.10256	0.00326874	0.00915127	-1.51478	UP
Fgb	-2.45005	0.915675	-4.0668	0.00343703	0.00953281	-1.51849	DOWN
Vpreb2	3.02621	-3.62891	4.31375	0.00243921	0.00727381	-1.52294	UP
Hba-a1	3.026	5.84991	4.71054	0.00143252	0.00478224	-1.53623	UP
B430306N03Rik	-2.4609	0.424521	-4.01964	0.00367339	0.0100707	-1.54059	DOWN
Gpr84	-2.02149	-1.76853	-4.03441	0.00359758	0.00989624	-1.55633	DOWN
Wnt7a	-2.74872	-1.57886	-4.02511	0.0036451	0.0100076	-1.56432	DOWN
Ugt2a2	3.44637	-2.17453	4.07936	0.00337691	0.00939809	-1.57018	UP
Kcnv2	-2.68137	-2.76102	-4.17617	0.00294948	0.00843614	-1.57216	DOWN
Cd300ld5	-2.07964	0.282112	-3.98946	0.00383377	0.0104268	-1.57887	DOWN
Rad51ap2	3.3147	-3.48327	4.21754	0.00278489	0.00805734	-1.58749	UP
Grem1	-3.28461	-2.04574	-4.05931	0.00347349	0.00961641	-1.59942	DOWN
Dsc3	2.5915	-3.05821	4.16184	0.0030089	0.00857486	-1.61215	UP
Lrrc9	-2.25884	-1.15281	-3.9488	0.0040618	0.0109374	-1.61475	DOWN
Sstr2	2.49706	-2.05175	3.99699	0.00379306	0.0103342	-1.62033	UP
Ccr6	-2.43668	-1.77479	-3.98055	0.00388252	0.0105343	-1.62697	DOWN
Slc5a4a	2.6998	-2.2908	4.0208	0.00366737	0.0100607	-1.6285	UP
Ccdc178	-2.87167	-2.44742	-4.06444	0.0034485	0.00955686	-1.63935	DOWN
Gpr165	-2.90393	-1.23914	-3.93882	0.00411991	0.0110643	-1.64051	DOWN
Pcdhac2	-2.35041	-3.36455	-4.15257	0.003048	0.00866175	-1.64234	DOWN
Klrc1	-2.15606	-0.409101	-3.91188	0.0042814	0.0114333	-1.65061	DOWN
Prok2	2.01958	-1.53069	3.91757	0.00424678	0.0113515	-1.66164	UP
Hba-a2	2.9141	5.40294	4.56992	0.00172529	0.0055275	-1.67065	UP
Fcgr1	-2.63442	3.51398	-4.2645	0.00261	0.00765232	-1.67286	DOWN
Cd226	-2.57077	1.223	-3.97546	0.00391067	0.0105972	-1.67583	DOWN
Ceacam16	-2.02641	-1.13353	-3.89013	0.00441674	0.0117131	-1.68356	DOWN
Retnla	-4.72196	-0.324773	-3.88932	0.00442184	0.0117205	-1.68628	DOWN
Mroh8	2.5468	-3.48753	4.13986	0.00310255	0.00877737	-1.68899	UP
Dio2	-2.58268	1.75321	-4.0189	0.00367725	0.0100765	-1.69203	DOWN
Raet1d	-2.36263	-3.36025	-4.08063	0.00337089	0.0093859	-1.70996	DOWN
Ccr4	-2.56477	-2.30577	-3.9623	0.00398452	0.0107786	-1.71355	DOWN
Pkhd1l1	2.5481	-2.95546	4.0163	0.00369079	0.0101039	-1.73297	UP
Crlf1	-2.68357	3.32656	-4.18879	0.00289821	0.00832182	-1.73836	DOWN
Wnt8b	2.25339	-0.555669	3.84257	0.0047288	0.0123617	-1.74143	UP
9830107B12Rik	-2.26807	-3.40589	-4.01481	0.00369856	0.0101219	-1.77899	DOWN
Foxn1	-2.42166	-1.32436	-3.80043	0.0050251	0.013005	-1.80478	DOWN
Adcy10	2.17295	-2.25611	3.83956	0.00474936	0.0124021	-1.81383	UP
Megf10	-2.34837	-1.61345	-3.80479	0.00499351	0.0129336	-1.81501	DOWN
Siglec1	-2.64783	4.33437	-4.28284	0.00254494	0.00751258	-1.81771	DOWN
Nrk	2.29382	-3.20692	3.96716	0.00395707	0.0107094	-1.82015	UP
Hsd3b4	2.51927	5.49413	4.48639	0.00192947	0.00605025	-1.83294	UP
Dscc1	-2.68108	-1.56392	-3.78918	0.00510749	0.0131744	-1.83503	DOWN
Slamf1	-2.57638	-1.15568	-3.76597	0.00528205	0.0135714	-1.84187	DOWN
Sct	-2.37675	-1.45266	-3.7708	0.00524517	0.0134868	-1.84646	DOWN
Oxct2a	2.77363	-1.99684	3.7864	0.00512804	0.0132194	-1.85882	UP
Gm44504	4.27071	-1.32666	3.7642	0.00529564	0.0135982	-1.86207	UP
Dppa1	-2.44122	-2.87967	-3.89297	0.00439878	0.0116779	-1.86455	DOWN
Luzp2	2.33344	-2.32968	3.80129	0.00501882	0.0129927	-1.86712	UP
Nat1	2.13164	-1.29834	3.73878	0.00549469	0.0140104	-1.87237	UP
Mt3	2.63927	-1.22389	3.73336	0.00553818	0.0140879	-1.87934	UP
Ly6g	2.23905	-1.83167	3.74851	0.00541759	0.0138469	-1.88392	UP
Asgr1	2.16679	-2.32299	3.76394	0.00529765	0.0136013	-1.9058	UP
Pdzrn4	2.21732	0.122322	3.74392	0.00545379	0.0139248	-1.91473	UP
Vax1	2.70344	-3.52937	3.89504	0.00438581	0.0116557	-1.91795	UP
LOC115487778	2.25258	-2.37361	3.73444	0.00552942	0.0140738	-1.94539	UP
Cyp4f15	2.22298	-0.492537	3.68182	0.00597027	0.0149774	-1.95708	UP
Myo1h	-2.4681	-1.4683	-3.671	0.00606545	0.0151627	-1.96952	DOWN
Myo18b	-2.44563	-2.07155	-3.69885	0.00582365	0.0146828	-1.97605	DOWN
Kcnk4	2.01371	-0.721219	3.66006	0.00616338	0.0153626	-1.97789	UP
Dhrs9	-2.71675	-2.74006	-3.76862	0.00526176	0.0135233	-1.98072	DOWN
Gm2956	-2.18526	-2.17224	-3.69209	0.0058814	0.0148	-1.98796	DOWN
Igll1	2.25318	-2.83468	3.74434	0.00545048	0.0139205	-1.98852	UP
Tmem59l	-2.01	-1.28323	-3.64504	0.00630048	0.0156451	-1.9925	DOWN
Pjvk	2.67132	-2.20717	3.67564	0.00602446	0.0150801	-2.00318	UP
Klre1	-2.49346	-2.63576	-3.71495	0.00568855	0.0143974	-2.02011	DOWN
Tuba3a	2.25748	-3.48959	3.79627	0.0050554	0.013072	-2.02645	UP
Ifi209	-2.28662	3.38759	-4.01693	0.00368752	0.0100998	-2.03427	DOWN
Drp2	-2.67336	-1.56094	-3.60891	0.00664389	0.0163318	-2.05167	DOWN
Kctd8	2.18962	-1.83261	3.59095	0.00682197	0.0166999	-2.07357	UP
Gm51663	2.30532	-2.91094	3.66724	0.0060989	0.0152308	-2.08194	UP
Muc4	-2.88118	2.49386	-3.8258	0.00484439	0.0126041	-2.08694	DOWN
Rab44	-2.5391	-1.70515	-3.57353	0.00699944	0.0170441	-2.10001	DOWN
Areg	-2.24755	-1.34265	-3.55505	0.00719309	0.017429	-2.10779	DOWN
Dscam	-2.36235	-3.36064	-3.67567	0.00602421	0.0150801	-2.11262	DOWN
Btnl2	-2.05917	-2.33682	-3.59213	0.00681003	0.0166779	-2.11496	DOWN
Ctnna2	2.29265	-0.665313	3.55707	0.00717174	0.0173869	-2.11588	UP
Slc5a4b	2.4932	-3.6396	3.6982	0.00582919	0.0146924	-2.12573	UP
Gm40364	4.54916	-1.17031	3.54416	0.00730997	0.0176494	-2.12711	UP
Pira2	-3.21519	-0.535288	-3.53347	0.0074265	0.0178878	-2.1368	DOWN
Tm4sf19	-2.3031	-2.5302	-3.5922	0.0068094	0.0166779	-2.13817	DOWN
Pcnx2	-2.45189	-2.04513	-3.55354	0.00720919	0.0174603	-2.14268	DOWN
Gpr143	2.81561	-2.55882	3.57951	0.00693792	0.0169232	-2.14725	UP
Il27	-2.43228	-2.22227	-3.56052	0.00713518	0.0173203	-2.1477	DOWN
Rtl4	2.30402	-1.13943	3.52075	0.00756785	0.0181541	-2.15046	UP
Fabp1	2.4734	-2.9922	3.61143	0.00661927	0.0162923	-2.15483	UP
Fosl1	-4.16736	-1.9355	-3.55941	0.00714692	0.0173415	-2.16548	DOWN
Cst8	2.53792	-3.60908	3.64304	0.006319	0.0156842	-2.17753	UP
Gvin1	-2.0184	5.86413	-4.267	0.00260103	0.00763649	-2.1839	DOWN
Gm17175	-2.37975	-3.34811	-3.59202	0.00681117	0.0166783	-2.19856	DOWN
Gm40892	-2.99783	1.80223	-3.65549	0.00620473	0.0154462	-2.20081	DOWN
Oas1h	-2.43401	-2.88352	-3.5709	0.00702672	0.017108	-2.20099	DOWN
Ticrr	-2.18674	-0.17808	-3.49775	0.00783073	0.0187008	-2.21447	DOWN
Olfr460	2.04261	-2.48398	3.5	0.0078045	0.018646	-2.22112	UP
Mucl1	-2.32138	-1.65742	-3.47011	0.00815938	0.0193398	-2.22237	DOWN
Col9a2	-2.26451	-3.40816	-3.56627	0.00707489	0.0172075	-2.23086	DOWN
Plcz1	-2.6437	-3.21879	-3.54616	0.00728835	0.0176072	-2.23662	DOWN
Mmp20	-2.38795	-3.34335	-3.54956	0.00725174	0.0175361	-2.24288	DOWN
Vgf	-3.05911	-1.2144	-3.44459	0.00847584	0.0199543	-2.24868	DOWN
Cplx3	2.3159	-3.11745	3.52691	0.00749902	0.0180246	-2.25789	UP
Gm39572	3.06018	-3.61007	3.54992	0.00724787	0.0175317	-2.25936	UP
Cacna1f	-2.33854	-3.36823	-3.53592	0.00739969	0.0178306	-2.25939	DOWN
Gm8094	-3.94595	-2.56643	-3.49091	0.00791075	0.0188577	-2.25991	DOWN
Cdh17	-2.54665	-2.60983	-3.4871	0.00795567	0.0189515	-2.26805	DOWN
H2ac23	-3.19523	-1.83746	-3.43627	0.00858177	0.020176	-2.28038	DOWN
Jsrp1	-2.23004	-1.93891	-3.42921	0.00867278	0.0203619	-2.28277	DOWN
Jakmip1	-2.8903	-1.19301	-3.40869	0.00894305	0.0208981	-2.29388	DOWN
Faim2	2.52502	-0.676885	3.41822	0.0088164	0.0206527	-2.30087	UP
Apol11b	2.90222	-3.25092	3.48225	0.0080132	0.0190541	-2.31829	UP
Ly6g6c	2.65933	-2.09744	3.37678	0.00938124	0.0217152	-2.34941	UP
Gstm3	2.35833	-2.88823	3.41867	0.00881051	0.0206456	-2.35237	UP
Spink4	2.15841	-2.16641	3.37271	0.00943879	0.0218277	-2.354	UP
Cbln1	4.66935	-2.28719	3.40447	0.00899978	0.0209999	-2.35414	UP
Msc	-2.36505	-2.11104	-3.36231	0.00958742	0.0221146	-2.37309	DOWN
Dspp	-2.60927	-3.23186	-3.41601	0.0088457	0.0207082	-2.37801	DOWN
Gm1123	2.71452	-2.25962	3.33561	0.00998032	0.0228421	-2.40733	UP
4930503E14Rik	-2.99915	-3.03628	-3.36107	0.00960527	0.0221468	-2.42704	DOWN
Krt83	-2.05011	-2.53033	-3.32208	0.0101859	0.0232069	-2.44169	DOWN
Marchf4	-2.36587	-2.36189	-3.30676	0.010424	0.02366	-2.4532	DOWN
Scrt2	2.1888	-2.43489	3.29901	0.0105468	0.0238955	-2.4559	UP
Hbb-bs	2.80366	6.09983	4.10449	0.00325988	0.00913679	-2.46202	UP
Serpina6	-3.11398	0.177698	-3.32343	0.0101652	0.0231692	-2.46262	DOWN
Ces3a	2.33581	-2.2504	3.28311	0.0108033	0.0243444	-2.46751	UP
Alas2	3.45839	1.11651	3.40136	0.00904178	0.0210835	-2.48526	UP
Gm11515	-2.35899	-2.68308	-3.2962	0.0105916	0.0239641	-2.4867	DOWN
Gm30191	2.202	-3.21835	3.3199	0.0102194	0.0232616	-2.49188	UP
1190005I06Rik	2.80282	-1.45515	3.25289	0.011309	0.0252774	-2.49484	UP
Myrfl	2.44312	-2.57357	3.26127	0.0111663	0.0250262	-2.51027	UP
Slc35g3	2.23065	-3.11546	3.29067	0.0106805	0.0241179	-2.51464	UP
Krt12	-2.26133	-2.1584	-3.22692	0.0117634	0.0260886	-2.53817	DOWN
Lrtm1	2.30982	-2.34627	3.2137	0.0120022	0.0265081	-2.55555	UP
Gm2808	-2.56127	-3.25995	-3.25172	0.0113291	0.0253093	-2.56089	DOWN
Gm8700	2.93066	-1.35196	3.19104	0.0124232	0.0272759	-2.57698	UP
C9	-2.22497	-2.4419	-3.189	0.0124618	0.027336	-2.59555	DOWN
Grpr	2.3491	-3.43798	3.21417	0.0119937	0.0264996	-2.62494	UP
Slc6a7	2.17413	-1.74536	3.1297	0.0136422	0.029427	-2.65288	UP
Cfap161	-2.1029	-3.48959	-3.17381	0.0127536	0.0278582	-2.66057	DOWN
H1f4	2.33932	-1.48324	3.11915	0.0138642	0.0298269	-2.67129	UP
Cyp2d10	2.45639	-3.51238	3.17201	0.0127887	0.0279089	-2.67173	UP
Muc5b	-2.14411	-3.47054	-3.15794	0.0130661	0.0283994	-2.67709	DOWN
Hbb-bt	3.27206	2.89028	3.51067	0.00768193	0.0183917	-2.6802	UP
Fut7	-2.02237	-2.20756	-3.10083	0.0142587	0.0305335	-2.69304	DOWN
Cacna1s	-2.1605	-2.20188	-3.0915	0.0144642	0.0308767	-2.70494	DOWN
Klk1b16	2.01502	-1.40829	3.09596	0.0143656	0.0307199	-2.70601	UP
Lrit1	2.09186	-3.57225	3.14468	0.0133334	0.0288739	-2.71004	UP
Myadml2	2.09186	-3.57225	3.14468	0.0133334	0.0288739	-2.71004	UP
Dsc1	2.97224	-2.70053	3.09963	0.0142849	0.0305705	-2.71274	UP
Aox2	2.15072	-3.53906	3.13811	0.0134681	0.0291028	-2.7149	UP
Myoz2	2.15072	-3.53906	3.13811	0.0134681	0.0291028	-2.7149	UP
Oasl2	-2.11377	6.15541	-3.92446	0.0042052	0.0112686	-2.72778	DOWN
Cd55b	2.87705	-2.95672	3.09801	0.0143204	0.0306426	-2.72814	UP
Sprr2a1	5.63669	0.392373	3.11171	0.014023	0.0301193	-2.72865	UP
Fam205a3	-3.70372	-0.641517	-3.08295	0.0146551	0.0312181	-2.72964	DOWN
Dach2	-2.64966	-3.22052	-3.09436	0.0144008	0.0307747	-2.73667	DOWN
LOC101055672	-2.78187	-2.36097	-3.07262	0.0148893	0.0316381	-2.73669	DOWN
Ccl12	-2.0854	2.18787	-3.38434	0.00927542	0.0215343	-2.74066	DOWN
Sdr9c7	2.10914	-3.29955	3.0908	0.0144796	0.0308981	-2.75199	UP
Igfn1	2.29593	-0.784212	3.08393	0.014633	0.031175	-2.75625	UP
H2ac12	3.08793	-2.60746	3.05627	0.0152678	0.0322899	-2.76107	UP
Accsl	2.25694	-3.19004	3.07658	0.0147989	0.0314813	-2.76173	UP
Gm5150	-2.29563	-2.53337	-3.05165	0.0153768	0.0324745	-2.76432	DOWN
Ifi204	-2.01443	4.30607	-3.67994	0.0059867	0.0150054	-2.76619	DOWN
Odaph	-2.16831	-2.60137	-3.04145	0.0156198	0.0329163	-2.7781	DOWN
Gm17019	2.70948	-2.59707	3.03064	0.0158817	0.0333819	-2.78859	UP
Cyp17a1	2.19898	-2.46912	3.01908	0.0161671	0.0338818	-2.79693	UP
Igsf1	-2.13988	-2.81204	-3.03287	0.0158274	0.03328	-2.79737	DOWN
Gm16130	-2.108	-3.4837	-3.04562	0.0155199	0.0327341	-2.80361	DOWN
Gm46900	-2.07872	-3.07833	-3.03305	0.0158231	0.033279	-2.80942	DOWN
Grid2	2.30147	-3.72907	3.05179	0.0153733	0.0324745	-2.81328	UP
Gm5174	2.446	-1.64284	2.99192	0.0168583	0.0350596	-2.83423	UP
Gm8005	-2.27799	-2.86649	-2.9787	0.017206	0.0356829	-2.86465	DOWN
Orm3	-2.1347	-3.05336	-2.98308	0.0170899	0.0354722	-2.86597	DOWN
Rdh7	2.17803	-2.16041	2.9564	0.017809	0.036733	-2.87265	UP
Gm10354	2.90335	-2.03796	2.95428	0.0178677	0.0368361	-2.87536	UP
Cdkn2a	-2.09034	-2.39894	-2.93295	0.0184673	0.0378669	-2.90416	DOWN
Klri2	-2.11627	-1.98866	-2.92535	0.0186858	0.0381959	-2.91242	DOWN
Ifi214	-2.83136	-2.2524	-2.91647	0.0189446	0.0386279	-2.92483	DOWN
Tdg-ps	2.10741	-0.68248	2.95658	0.0178041	0.0367272	-2.94639	UP
Map7d2	2.06824	-3.02811	2.89815	0.0194903	0.0395755	-2.95876	UP
1700065D16Rik	2.02758	-3.21786	2.9027	0.0193533	0.0393206	-2.96114	UP
Frmd3	-2.07432	-1.8127	-2.88403	0.0199223	0.0402756	-2.96864	DOWN
Rnf224	2.10141	-3.27351	2.8978	0.019501	0.039589	-2.96988	UP
Grin2b	2.26373	-2.53516	2.86732	0.0204459	0.0411347	-2.98549	UP
Gm94	2.30206	-1.75636	2.87002	0.0203603	0.0409952	-2.99223	UP
Naip6	-3.19904	0.999718	-3.00026	0.0166428	0.0346959	-3.02525	DOWN
Cxcl10	-2.10313	4.63631	-3.54899	0.00725792	0.0175461	-3.0327	DOWN
Klrg1	-2.31149	-1.40477	-2.843	0.0212338	0.0424303	-3.03606	DOWN
Kcnj9	-2.4837	-2.86029	-2.83152	0.0216167	0.0430898	-3.03855	DOWN
Glp1r	2.05598	-3.32497	2.81324	0.0222407	0.0441226	-3.06951	UP
Serpina7	-2.15938	-1.35991	-2.81119	0.0223119	0.0442589	-3.08258	DOWN
Zfp92	-2.19499	-2.63188	-2.78821	0.0231255	0.0456081	-3.08517	DOWN
Xirp2	-2.17066	-2.22713	-2.7811	0.0233836	0.0460376	-3.09364	DOWN
Mmp27	-2.32856	-2.3836	-2.76014	0.0241613	0.0472855	-3.11878	DOWN
Klrc3	-2.1695	-2.6365	-2.7448	0.024747	0.0482827	-3.13822	DOWN
Gm13278	2.76195	-3.77089	2.75444	0.0243772	0.0476481	-3.14296	UP
P2ry4	2.10444	-1.44398	2.77007	0.0237895	0.0466915	-3.14343	UP
Gm4767	-3.26635	-0.998654	-2.76218	0.0240843	0.047178	-3.15372	DOWN
R3hdml	2.12114	-0.836007	2.7974	0.0227964	0.0450787	-3.1559	UP
Tgtp1	-2.27442	5.86815	-3.60237	0.00670813	0.0164708	-3.17293	DOWN
Ifi211	-2.16103	3.72755	-3.24431	0.011457	0.0255383	-3.29911	DOWN
Cyp26b1	2.40862	3.20964	3.19161	0.0124125	0.0272594	-3.30684	UP
Treml2	-2.29556	0.336376	-2.72816	0.0253993	0.0493357	-3.3731	DOWN
Slfn1	-2.00035	2.53531	-2.91532	0.0189785	0.0386742	-3.54693	DOWN
Oas1g	-2.13641	2.446	-2.8149	0.0221832	0.0440188	-3.67442	DOWN
Fcgbp	2.48646	3.45242	2.93182	0.0184995	0.0379056	-3.77051	UP
Zbp1	-2.1439	3.77801	-2.77884	0.0234663	0.0461631	-4.04669	DOWN
